# Supplementary material for: Substantia nigra and blood gene signatures and biomarkers for Parkinson’s disease from integrated multicenter microarray-based transcriptomic analyses
Source: Front Aging Neurosci. 2025 Apr 7;17:1540830. doi: 10.3389/fnagi.2025.1540830 (PMC12009882; doi:10.3389/fnagi.2025.1540830)
Supplement: Supplementary file 1 [file Data_Sheet_1.xlsx]

## Sheet: Table S1
Supplementary Table 1. DEGs identified in the substantia nigra with threshold P value <0.05
Gene	P value	log2(Fold-change)
AA476583	0.0350332	-2.76765
LOC105369230(HLA-DRB1)	0.0350332	-2.6204
SLC18A2	2.48758e-14	-2.39759
SLC35D3	2.99019e-05	-2.39128
TH	2.28167e-14	-2.11397
DDC	2.05338e-08	-1.96714
SLC10A4	5.96037e-06	-1.88326
UNC13C	0.00659146	-1.78205
PCSK1	2.08525e-06	-1.7492
SLC6A3	5.3798e-12	-1.69205
SV2C	1.19771e-07	-1.67666
FGF13	1.62644e-10	-1.61614
ALDH1A1	1.52294e-12	-1.60033
KCNJ6	1.28887e-10	-1.57211
PCDH8	1.04016e-08	-1.54932
SIAH3	0.00118515	-1.52734
DLK1	1.67989e-08	-1.50515
AGTR1	4.96945e-10	-1.46962
OLFM3	0.00496544	-1.46678
ROBO2	0.00193741	-1.45576
DAPL1	0.000595783	-1.45501
KLHL13	0.00893892	-1.40292
GPR26	0.00114036	-1.39633
DOK6	0.00394413	-1.37401
RSPO2	0.0128062	-1.36893
CYP27C1	0.00600433	-1.35381
SMPX	0.000170437	-1.32935
EN1	5.98679e-06	-1.29817
CBLN1	3.46863e-07	-1.2383
ERC2	7.51296e-07	-1.22461
EBF3	0.00328825	-1.19857
REEP1	1.37331e-05	-1.19296
RDH12	0.00311486	-1.19048
RET	1.71319e-06	-1.18603
SCG2	0.000133156	-1.17395
TMEM255A	8.59801e-09	-1.1543
CUX2	2.87032e-05	-1.15049
CLSTN2	4.97837e-07	-1.14543
FLJ30901	0.03986	-1.13501
SYT1	2.7146e-07	-1.13115
CADPS2	2.66059e-06	-1.12382
SYNGR3	2.74129e-06	-1.09401
CHSY3	0.0292603	-1.07418
NEFL	0.000241112	-1.05407
SLC2A13	0.0316588	-1.04668
RGS4	0.00101583	-1.03593
RALYL	1.27179e-05	-1.02918
KLHL1	0.00213683	-1.00202
STMN2	0.00206512	-0.999656
GBE1	1.65992e-07	-0.989508
LOC101930324	0.0117552	-0.989449
TAC1	0.00832899	-0.985612
ANK1	6.9781e-06	-0.974014
SULT4A1	0.0187585	-0.970507
LOC441052	0.0301597	-0.969375
SV2B	0.0117552	-0.967015
HMP19	0.000175169	-0.962309
CHGB	0.0147802	-0.957381
NEFH	0.00945009	-0.952916
COPG2IT1	0.000209113	-0.948261
SUSD1	0.0378179	-0.944066
FOXA1	0.0329354	-0.936725
TUBA4A	0.00697441	-0.931584
INA	0.0275004	-0.920942
RCAN2	0.000823764	-0.904587
SCN3B	0.00123108	-0.898434
SSSCA1	0.000743185	-0.886168
PRKAR2B	2.0283e-05	-0.881817
NR4A2	0.00027651	-0.880452
CCK	0.000653825	-0.874791
KIAA1644	0.0145494	-0.863924
VSNL1	0.00278613	-0.842934
NDRG4	0.0388326	-0.840762
NTSR1	0.0116927	-0.837439
NRXN3	0.00156372	-0.836474
TPBG	0.00152701	-0.831314
SDC1	0.0147208	-0.824571
SLC4A3	0.00748865	-0.815083
SNX10	0.00418288	-0.805683
BFSP1	0.0319973	-0.804058
RIMS3	0.00397315	-0.786622
GAP43	2.07431e-05	-0.784711
CNIH3	0.0102204	-0.784076
KIAA0319	0.000678645	-0.783521
ATP8A2	0.000407763	-0.781531
AMPH	9.0998e-05	-0.778848
TMEM35A	0.0280449	-0.777652
CNTN6	0.0005529	-0.769001
GRP	0.00356557	-0.767579
NSG1	0.0231289	-0.765633
TUBB3	0.000181387	-0.762276
INSM1	0.000469506	-0.76119
GNG3	0.00271187	-0.75139
GABBR2	0.00182859	-0.746314
MATN3	0.028394	-0.737043
PID1	0.00113473	-0.730717
CADPS	0.00462626	-0.730573
TRPC6	0.0247016	-0.728618
LRRC49	0.00541797	-0.725068
BEX1	0.0122435	-0.722112
CACNA1G	0.0258246	-0.71968
FKBP1B	0.000645712	-0.718613
VAV3	0.000329696	-0.707743
SNAP91	0.0129526	-0.704123
GFRA1	0.0114518	-0.69189
SV2A	0.0428254	-0.691746
CDH8	0.0081122	-0.681749
RPH3A	0.0423741	-0.680448
NCAPG	0.0136491	-0.676662
RIMBP2	0.00115063	-0.675769
NMNAT2	0.0262206	-0.673094
C6orf1	0.0466811	-0.672484
RAP1GAP2	0.0462884	-0.669601
PIP5K1B	0.0165109	-0.66317
TSPAN13	0.00130779	-0.658472
ACOT7	0.0182591	-0.648965
EPHA5	0.0401437	-0.643616
VRK1	0.0020687	-0.639686
TUBB2A	0.0159445	-0.638823
NUDT11	0.00377115	-0.63881
CSRNP3	0.0237502	-0.635467
PTPN20	0.0451857	-0.635416
SLIT1	0.0160594	-0.633481
PLPPR4	0.000678645	-0.632899
P2RX5	0.00844161	-0.630063
CDK5R2	0.00414592	-0.629278
NELL2	0.00434536	-0.62591
L1CAM	0.0426641	-0.622397
PBX1	0.00817009	-0.620149
MAGEL2	0.0428254	-0.619704
DLL3	0.0105913	-0.619516
DLD	0.00153881	-0.618412
GRIA1	0.00574706	-0.613624
FABP7	0.0258246	-0.611134
DRD2	0.00811861	-0.608862
LRRN3	0.0276986	-0.605856
NAP1L2	0.00510273	-0.605547
PTPRN	0.0363631	-0.603996
DENR	0.00104066	-0.599073
GUCY1B3	0.015121	-0.598844
TRIM36	0.0282957	-0.59531
TBC1D9	0.00782742	-0.594521
KCND3	0.00302739	-0.592993
GOT1	0.0388693	-0.592534
PIN1	0.0345821	-0.591238
PTPRN2	0.00170179	-0.588809
SRD5A1	0.00160535	-0.588265
BDNF	0.0359554	-0.581514
SEZ6L	0.0363631	-0.579164
MLLT11	0.0376032	-0.575035
TUBB4B	0.0045901	-0.573264
FABP6	0.00640334	-0.571134
CACNA2D2	0.0339601	-0.561296
SLC8A2	0.0475034	-0.556692
ELAVL2	0.00703307	-0.547691
NUDT2	0.0134135	-0.53727
STXBP1	0.0446564	-0.534752
PPFIA2	0.00173848	-0.53056
DDX25	0.000195381	-0.522848
FGF9	0.016963	-0.518858
LBH	0.00334404	-0.502035
RFK	0.0407347	-0.490231
SLC25A12	0.0482212	-0.485879
NETO2	0.0426641	-0.484202
GABRB1	0.0119545	-0.4824
SCN2A	0.000603154	-0.48029
GPRASP1	0.0308627	-0.476665
DDX3Y	0.0116927	-0.467196
MPPED2	0.0111961	-0.465187
EIF1AY	0.000119433	-0.460213
NRIP3	0.02157	-0.457871
DHDDS	0.0328976	-0.456417
TBC1D19	0.0240951	-0.435384
FGGY	0.0440807	-0.424027
ATP6V0E2	0.0489657	-0.412469
MBD6	0.0233704	-0.406836
RBKS	0.0465361	-0.395918
SUSD4	0.0135656	-0.379607
PSEN2	0.00321924	-0.35807
CDR1	0.0187585	-0.353637
MED6	0.0350332	-0.34315
SYT17	0.0367735	-0.333908
CXCL2	0.0194871	-0.282921
PPARGC1A	0.030198	-0.270554
TTR	0.00106862	-0.237558
CRH	0.00945009	-0.21643
SEMA3E	0.0200627	-0.00456374
DCSTAMP	0.0288286	0.0637449
SLCO2A1	0.0300775	0.14222
KDM5D	0.0100369	0.160412
UBB	0.0100369	0.169725
RCAN3	0.0300775	0.174554
CDH19	0.00610312	0.178117
CD69	0.0244353	0.19456
ANKZF1	0.0352209	0.200436
HSPA6	0.0431315	0.210413
APOH	0.0400813	0.214484
PABPN1	0.0195201	0.242319
PTGDR	0.0200627	0.249726
HSPB1	0.0300775	0.252957
CP	0.00519791	0.265436
MYL9	0.000548067	0.280828
SLC31A2	0.0119457	0.284567
KLK6	0.0157536	0.286251
CDH1	0.0273257	0.300678
CTSK	0.0213448	0.328252
CAV1	0.00188515	0.330173
LINC00597	0.0362103	0.334248
SUN2	0.0415243	0.340855
INPP5D	0.0237236	0.341311
EDIL3	0.026924	0.352568
PLN	0.01912	0.356378
FA2H	0.00707726	0.361159
PLPP2	0.0478505	0.362546
HIST1H1C	0.0449915	0.366281
GAGE1	0.0128405	0.371107
BCL2A1	0.0422153	0.37279
FCGR3B	0.0300775	0.380088
SERPINA10	0.0400813	0.384262
PLP2	0.0343888	0.392022
CPSF1	0.0200627	0.394119
IQGAP1	0.0308575	0.400569
AP1G2	0.0289831	0.401967
AKR1C3	0.00866669	0.404187
NPR1	0.00553518	0.405361
UGT8	0.0190621	0.405496
FGR	0.00892706	0.407969
HSPA2	0.0122966	0.41552
MYH11	0.000548067	0.416351
ZNF81	0.0300775	0.417537
EVI2B	0.020499	0.418098
PDGFRB	0.0376279	0.41813
SIRT4	0.0257761	0.419439
TET1	0.0300775	0.423104
CYP27A1	0.0405882	0.424119
HSPA1B	0.0166976	0.432286
TAGLN	0.0360625	0.443121
FAT2	0.0386435	0.445609
LCK	0.0133616	0.448646
STAG1	0.0400813	0.451312
ADH1B	0.0159619	0.455279
ABCA8	0.0400813	0.456778
HAPLN2	0.0216997	0.45789
HCP5	0.0128405	0.476728
CD22	0.0304137	0.477342
CFH	0.0200627	0.479275
LRP2	0.0377738	0.479696
PRELP	0.0379877	0.479729
NPTX2	0.00092449	0.490834
GYS2	0.00139778	0.50079
LOC100272216	0.0100369	0.502755
LOC101060275	0.0133616	0.505063
AZGP1	0.00777609	0.511406
SLC13A1	0.0100369	0.513276
NKX2-2	0.0178891	0.515595
NPY	0.00122929	0.521271
P2RX7	0.0237368	0.534592
FRYL	0.0159619	0.535365
CDKN1C	0.0157536	0.537416
TMEM140	0.00468958	0.540275
ANGPT1	0.0100369	0.542302
BOK	0.0305585	0.543893
PRSS21	0.0200627	0.544673
S100A12	0.0100369	0.550059
HIST1H2AC	0.0400813	0.558831
LRRC1	0.00563196	0.559459
HSPA1L	0.00692741	0.566001
RBM4B	0.000223514	0.567463
MAN2A1	0.00154982	0.572231
INHBE	0.00553518	0.573148
FTHL17	0.0400813	0.598787
KCNJ2	0.00738102	0.606607
PAN2	0.00206775	0.620741
BRDT	0.000644913	0.627548
MID1IP1	0.00416641	0.630968
S100A4	0.033566	0.663796
SLCO4A1	0.00226985	0.681243
PPBP	0.0100369	0.741679
AXIN1	0.0300775	0.805987
OR7A5	0.00263273	0.847827
SOWAHA	0.0209416	0.870691
JCHAIN	0.00553518	0.898602
LOC100507140	0.00588284	0.916306
DEPDC1B	0.0166976	0.95971
RRS1-AS1	0.0400813	1.112
BC028967	0.0200627	2.33617

## Sheet: Table S2
Supplementary Table 2. Top 20 GO terms by protein-protein network analysis of DEGs in the substantia nigra1
Category	GO	Description	Count2	Log10(P value)
GO Cellular Components	GO:0098793	presynapse	32	-23
GO Cellular Components	GO:0030424	axon	33	-22
GO Biological Processes	GO:0099537	trans-synaptic signaling	27	-20
GO Biological Processes	GO:0098916	anterograde trans-synaptic signaling	26	-20
GO Biological Processes	GO:0007268	chemical synaptic transmission	26	-20
GO Biological Processes	GO:0099536	synaptic signaling	27	-20
GO Cellular Components	GO:0097060	synaptic membrane	22	-15
GO Biological Processes	GO:0006836	neurotransmitter transport	15	-15
GO Cellular Components	GO:0042734	presynaptic membrane	15	-14
GO Biological Processes	GO:0042391	regulation of membrane potential	21	-13
GO Cellular Components	GO:0008021	synaptic vesicle	16	-13
GO Biological Processes	GO:0031175	neuron projection development	25	-13
GO Cellular Components	GO:0070382	exocytic vesicle	16	-13
GO Biological Processes	GO:0032989	cellular anatomical entity morphogenesis	23	-13
GO Cellular Components	GO:0030133	transport vesicle	20	-13
GO Cellular Components	GO:0150034	distal axon	16	-12
GO Biological Processes	GO:0048812	neuron projection morphogenesis	20	-12
GO Biological Processes	GO:0120039	plasma membrane bounded cell projection morphogenesis	20	-12
GO Biological Processes	GO:0000902	cell morphogenesis	23	-12
GO Cellular Components	GO:0044297	cell body	21	-12
1Ranked by P values.
2The number of DEGs in the given ontology term.
DEG, differentially expressed gene.

## Sheet: Table S3
Supplementary Table 3. WGCNA combined results in the substantia nigra
Module	MM	GS	gene name
black	0.668084	0.123887	SLC14A1
black	0.679227	0.0175557	SDC4
black	0.628942	0.0200081	GMNN
black	0.635538	0.0311107	NTRK2
black	0.54309	0.256295	VCAM1
black	0.567012	0.214644	AQP4
black	0.697094	0.131889	SLC4A4
black	0.57454	0.172864	EDNRB
black	0.780798	0.0765257	SLC7A11
black	0.748001	0.113579	ETNPPL
black	0.729881	0.0998948	ID4
black	0.564541	0.061323	KCNJ16
black	0.756665	0.0853745	ACSBG1
black	0.751797	0.037101	SOX9
black	0.544262	0.0505396	PTCH1
black	0.513145	0.200689	NR2F1
black	0.496517	0.057273	DAO
black	0.822276	0.111404	GJA1
black	0.801818	0.215532	BBOX1
black	0.681699	0.0954049	MYBPC1
black	0.555146	0.0104892	FGFR3
black	0.356461	0.139604	HMGB2
black	0.699871	0.150742	BCL2
black	0.536871	0.233306	IGSF1
black	0.632449	0.212102	NTSR2
black	0.566648	0.226447	PRKX
black	0.690496	0.0122884	OSBPL11
black	0.605516	0.0439158	PPP1R3C
black	0.682803	0.00159155	EFEMP1
black	0.597789	0.0396817	SSPN
black	0.692431	0.056389	SRPX
black	0.79691	0.0214363	PLSCR4
black	0.501292	0.197398	CA12
black	0.811449	0.0432324	AGT
black	0.621087	0.217987	ALDH5A1
black	0.608719	0.226166	CLDN10
black	0.867301	0.0331929	TP53BP2
black	0.595626	0.126239	EZR
black	0.603984	0.0550536	GPR137B
black	0.67726	0.19236	TRPS1
black	0.809476	0.0430881	SPON1
black	0.638315	0.0251829	NDP
black	0.471881	0.135619	TSPAN6
black	0.724889	0.140549	RIDA
black	0.684448	0.0280012	FGF2
black	0.461193	0.0780733	TNC
black	0.672836	0.084356	RYR3
black	0.529203	0.0842225	ABI1
black	0.693547	0.0196522	FLRT2
black	0.520149	0.156429	PLPP3
black	0.486722	0.156225	PIPOX
black	0.568808	0.0939735	HOPX
black	0.480924	0.275418	ANOS1
black	0.670108	0.0861187	TMEM47
black	0.723585	0.0283619	TRPM3
black	0.414209	0.0927114	DIO2
black	0.389056	0.229132	HS2ST1
black	0.418601	0.15271	MATN2
black	0.660474	0.0700092	SLCO1C1
black	0.530954	0.110387	HSPB8
black	0.737241	0.102861	NOTCH2
black	0.734455	0.0419614	GMPR
black	0.714685	0.16801	SERPINE2
black	0.68722	0.118353	ADD3
black	0.58799	0.161006	ERLIN2
black	0.683575	0.0367879	HEPH
black	0.639675	0.0748648	PAICS
black	0.765436	0.0432925	GRAMD1C
black	0.521795	0.181902	GLUD1
black	0.590199	0.303205	GPC5
black	0.575697	0.0353097	NR2E1
black	0.439186	0.128035	COLEC12
black	0.716831	0.089721	FAT1
black	0.735394	0.122626	PRDX6
black	0.445444	0.0472496	HSD17B6
black	0.677804	0.102098	SUCLG2
black	0.565778	0.125958	AUTS2
black	0.672827	0.0243597	AHCYL1
black	0.65058	0.152214	LEPROT
black	0.554929	0.153582	EMX2
black	0.615839	0.0600496	IQCA1
black	0.593505	0.0175431	JAM2
black	0.676404	0.00256983	LRIG1
black	0.596388	0.0314458	SCRG1
black	0.714542	0.019752	TRIL
black	0.503003	0.144888	SNTA1
black	0.514742	0.19798	IL33
black	0.64716	0.146256	ITM2C
black	0.562375	0.140711	GLUD2
black	0.530637	0.0987085	MERTK
black	0.660669	0.0126932	MLC1
black	0.761593	0.0122212	PDLIM5
black	0.59366	0.126507	TNIK
black	0.55127	0.0076206	CLU
black	0.516815	0.0806422	SPX
black	0.604704	0.148731	THBS4
black	0.62995	0.0918527	ALDH7A1
black	0.481983	0.0917319	S100A13
black	0.506248	0.0142726	HNMT
black	0.724694	0.0433557	ATP1A2
black	0.637488	0.00626662	MAP3K5
black	0.645984	0.18983	BAALC
black	0.663728	0.0249593	ACKR3
black	0.550413	0.0211158	ADGRA3
black	0.751229	0.217569	HSDL2
black	0.623274	0.128941	RFX4
black	0.508322	0.214444	SRI
black	0.76556	0.0860137	NEBL
black	0.679366	0.0254703	S1PR1
black	0.521939	0.0284184	ADCY8
black	0.521733	0.167057	ACSM5
black	0.721932	0.0703384	BCAR3
black	0.508258	0.00310897	ABLIM1
black	0.821553	0.0162028	SLC1A3
black	0.631021	0.0242649	CHPT1
black	0.530131	0.165598	HEY1
black	0.672058	0.118592	KBTBD11
black	0.51758	0.113613	GPSM2
black	0.472891	0.211752	ASPH
black	0.750681	0.0339748	EYA1
black	0.553839	0.176651	PDLIM3
black	0.522214	0.0186284	RGN
black	0.699983	0.0292667	WLS
black	0.563552	0.0428213	LHFPL6
black	0.654018	0.166416	PON3
black	0.493924	0.0398013	CPE
black	0.59733	0.0833491	DERA
black	0.706871	0.0956348	NT5E
black	0.561361	0.144931	CYBRD1
black	0.548699	0.213077	ZHX3
black	0.687361	0.105016	SYNC
black	0.457485	0.0349666	CTPS1
black	0.557542	0.0719274	GOLM1
black	0.720061	0.15887	PRKCA
black	0.683229	0.170204	SPARC
black	0.545235	0.028359	MID1
black	0.557288	0.225992	ADCY2
black	0.676513	0.124331	MDFIC
black	0.490384	0.150749	SEC14L2
black	0.794306	0.118175	PON2
black	0.570684	0.205458	TGFBR3
black	0.528872	0.0294176	CKMT2
black	0.618647	0.113468	CTNND2
black	0.495528	0.314658	CETN2
black	0.622839	0.0991658	TRAF3IP2
black	0.460101	0.00798703	SLC15A2
black	0.718742	0.0744157	ARHGEF6
black	0.742044	0.0291511	ACAA2
black	0.714174	0.124789	PAMR1
black	0.572325	0.261591	PNPLA4
black	0.576949	0.134526	EPB41L5
black	0.544612	0.0723229	PLIN1
black	0.636545	0.0940027	SNN
black	0.510337	0.0517066	LFNG
black	0.547196	0.182262	ELOVL2
black	0.511431	0.221221	SPAG16
black	0.508778	0.000143503	SOCS2
black	0.555897	0.0314316	PHKA1
black	0.756442	0.0987801	DECR1
black	0.416347	0.146837	ADAM19
black	0.762967	0.0181802	SPARCL1
black	0.699064	0.00449467	ALDH9A1
black	0.590722	0.184389	ALDH2
black	0.535739	0.168083	ECI2
black	0.708553	0.0241687	SLC2A10
black	0.581531	0.0475352	NEK11
black	0.375952	0.0251566	PANK4
black	0.403326	0.128106	GLT8D1
black	0.432637	0.0581027	HADH
black	0.554989	0.0557545	IQCG
black	0.402803	0.116543	CHST7
black	0.477583	0.163288	SFRP5
black	0.442901	0.0769956	PCTP
black	0.472423	0.118122	GPR37L1
black	0.372939	0.0169259	RRP1
black	0.538335	0.250726	CLNS1A
black	0.53936	0.0161627	GHR
black	0.484768	0.02239	CSGALNACT1
black	0.537575	0.0393622	BBS1
black	0.413217	0.0538441	MNS1
black	0.445531	0.194165	TSPAN3
black	0.651141	0.145084	CARMIL1
black	0.587036	0.0284937	ZFYVE21
black	0.375277	0.130289	DUS1L
black	0.638996	0.138351	AMOT
black	0.587846	0.155246	ACOX2
black	0.412185	0.0906847	BCL7B
black	0.49362	0.00209876	EYA2
black	0.589593	0.050333	EHHADH
black	0.532485	0.236007	ADGRL3
black	0.392496	0.0453745	TACC3
black	0.423001	0.0339878	RAVER2
black	0.578302	0.13568	DNAH7
black	0.482091	0.118721	BHMT2
black	0.56857	0.0283108	BCKDHB
black	0.688797	0.038526	HADHB
black	0.394419	0.0253243	NPRL2
black	0.479096	0.0733244	GTF2F2
black	0.523722	0.0497913	PEX11A
black	0.574248	0.0354415	ARHGEF26
blue	0.800654	0.626248	SLC18A2
blue	0.824348	0.550473	DDC
blue	0.550714	0.30714	TAC1
blue	0.855282	0.470351	RGS4
blue	0.772927	0.528625	TH
blue	0.734492	0.603022	SLC6A3
blue	0.858843	0.516273	FGF13
blue	0.789587	0.555312	KCNJ6
blue	0.544615	0.0582432	PVALB
blue	0.521975	0.152381	SLC17A6
blue	0.857385	0.354823	CHGB
blue	0.348988	0.288792	NPTX2
blue	0.743107	0.527639	SV2C
blue	0.799103	0.549885	DLK1
blue	0.850173	0.426559	SCG2
blue	0.398764	0.223934	MAFF
blue	0.862633	0.37856	VSNL1
blue	0.932853	0.425553	AMPH
blue	0.847537	0.456142	SYT1
blue	0.820997	0.338405	NSG1
blue	0.826129	0.519742	RET
blue	0.821158	0.570935	GBE1
blue	0.851033	0.351353	STMN2
blue	0.644543	0.203016	CALB1
blue	0.841856	0.509962	PIP5K1B
blue	0.74205	0.524702	CADPS2
blue	0.918549	0.460407	ACOT7
blue	0.867893	0.395106	GAP43
blue	0.893836	0.448413	SYNGR3
blue	0.810789	0.388536	NEFL
blue	0.916073	0.451658	GNG3
blue	0.461161	0.0455829	SST
blue	0.877772	0.38164	UCHL1
blue	0.829185	0.352631	NEFH
blue	0.871068	0.354792	INA
blue	0.783703	0.310592	NEFM
blue	0.877741	0.408964	NDRG4
blue	0.888379	0.392058	CADPS
blue	0.860828	0.417592	HPRT1
blue	0.754315	0.591114	AGTR1
blue	0.628595	0.380085	SLCO4A1
blue	0.835096	0.515606	PCDH8
blue	0.550302	0.154475	HTR2C
blue	0.623709	0.0878746	GAD1
blue	0.885331	0.406789	ATP6V1B2
blue	0.83912	0.356949	DNM1
blue	0.88733	0.430679	REEP1
blue	0.868083	0.429779	SV2B
blue	0.762414	0.271875	ATP1A3
blue	0.644615	0.115459	GAD2
blue	0.459344	0.135137	APOLD1
blue	0.833884	0.434013	GABBR2
blue	0.870068	0.504331	RALYL
blue	0.45456	0.191327	IGFBP3
blue	0.679625	0.540528	TMEM255A
blue	0.415261	0.194731	HSPB1
blue	0.841889	0.46416	SYNJ1
blue	0.893958	0.485958	ERC2
blue	0.82481	0.327655	CALY
blue	0.938418	0.392364	NMNAT2
blue	0.445658	0.0503812	CALB2
blue	0.896474	0.429329	NSF
blue	0.873275	0.431329	NELL2
blue	0.855394	0.443528	SCN3B
blue	0.690719	0.526266	TPBG
blue	0.869477	0.417989	ATP8A2
blue	0.662354	0.478356	FABP7
blue	0.848254	0.482472	VAV3
blue	0.804129	0.392101	PNMA2
blue	0.655084	0.165839	CP
blue	0.580669	0.102014	GABRA1
blue	0.861101	0.47999	PCSK1
blue	0.616563	0.188967	PCP4
blue	0.497192	0.158573	TAGLN
blue	0.731448	0.257764	FGF9
blue	0.835906	0.473426	RCAN2
blue	0.879447	0.460758	MOAP1
blue	0.893238	0.400711	TAGLN3
blue	0.632278	0.357198	MKNK2
blue	0.661479	0.425085	IGFBP5
blue	0.478706	0.177642	ANGPT2
blue	0.513266	0.216975	PLA1A
blue	0.682263	0.508712	NR4A2
blue	0.828045	0.454506	SNX10
blue	0.43629	0.327258	OR7A5
blue	0.84959	0.371159	MAP3K9
blue	0.83305	0.452681	CCK
blue	0.881315	0.435313	DYNC1I1
blue	0.538801	0.288967	BCL6
blue	0.85677	0.3725	SNAP91
blue	0.821014	0.264842	SLC12A5
blue	0.411808	0.197861	S100A12
blue	0.8352	0.460564	CBLN1
blue	0.888969	0.418903	KIF3C
blue	0.456916	0.35041	CIRBP
blue	0.778894	0.239264	EEF1A2
blue	0.818151	0.317755	GLRB
blue	0.833921	0.470619	TUBB3
blue	0.848228	0.370945	TMEM35A
blue	0.866171	0.411119	MDH1
blue	0.82361	0.324628	GOT1
blue	0.57902	0.281279	CFH
blue	0.879277	0.378017	STXBP1
blue	0.885748	0.395198	NECAP1
blue	0.784542	0.360702	SNAP25
blue	0.440295	0.161576	MT1M
blue	0.3859	0.0540485	ID1
blue	0.861165	0.381514	XK
blue	0.78841	0.298295	MYT1L
blue	0.551126	0.341338	DDIT4
blue	0.694895	0.333449	ADD2
blue	0.707933	0.217612	KCNQ2
blue	0.764792	0.400154	NRXN3
blue	0.761361	0.313469	ELAVL4
blue	0.862862	0.302849	ENO2
blue	0.404813	0.0680127	PMP2
blue	0.68233	0.203979	ASNS
blue	0.796985	0.2801	SCG5
blue	0.839433	0.384427	SULT4A1
blue	0.834628	0.39494	NAP1L2
blue	0.748477	0.288763	CDK5R1
blue	0.509406	0.205272	LPL
blue	0.653886	0.240122	RGS16
blue	0.801403	0.43474	RIMS3
blue	0.849749	0.42438	TBC1D9
blue	0.551698	0.283221	MAP4K4
blue	0.340418	0.325512	GPX3
blue	0.692035	0.169358	GRM1
blue	0.305504	0.287489	COL16A1
blue	0.784632	0.190213	YWHAH
blue	0.844493	0.361236	KIFAP3
blue	0.852886	0.399039	RGS7
blue	0.796628	0.456766	GRIA1
blue	0.581243	0.116496	ID3
blue	0.422194	0.155562	BAG3
blue	0.810251	0.476768	RIMBP2
blue	0.536218	0.312338	VIM
blue	0.643226	0.26255	DICER1
blue	0.823445	0.437837	RUNDC3A
blue	0.580945	0.0981862	OPCML
blue	0.813122	0.368846	NPTN
blue	0.687292	0.238127	TXNIP
blue	0.683533	0.367436	RAP1GAP
blue	0.86383	0.458697	TUBA4A
blue	0.718936	0.320745	CAP2
blue	0.805867	0.468011	INSM1
blue	0.78604	0.305922	ADARB1
blue	0.878686	0.428682	BASP1
blue	0.727796	0.457964	SLIT1
blue	0.711819	0.361715	PLD3
blue	0.769566	0.321215	VDAC1
blue	0.554477	0.246743	NUPR1
blue	0.433	0.281148	AZGP1
blue	0.427397	0.147381	CD24
blue	0.776684	0.430906	FKBP1B
blue	0.836339	0.427232	SMPX
blue	0.798172	0.392013	SV2A
blue	0.872508	0.379687	THY1
blue	0.527311	0.424074	DCLK1
blue	0.744977	0.325177	NBEA
blue	0.877885	0.343324	MLLT11
blue	0.63393	0.114025	VAMP1
blue	0.771847	0.510315	ANK1
blue	0.415462	0.221088	AKR1C3
blue	0.676919	0.422395	CLSTN2
blue	0.791906	0.449121	COPS4
blue	0.807027	0.265605	GABRG2
blue	0.806121	0.28119	RIT2
blue	0.576414	0.22724	NKTR
blue	0.338049	0.230496	RGS5
blue	0.805682	0.512975	FOXA1
blue	0.432358	0.0206717	SCN1A
blue	0.65584	0.491866	KCND3
blue	0.890171	0.464063	LRRC49
blue	0.321408	0.0236667	KLF9
blue	0.716076	0.347779	SCG3
blue	0.699216	0.225134	SLC6A15
blue	0.645909	0.270976	PODXL
blue	0.792905	0.441513	GNB5
blue	0.720066	0.284629	FABP6
blue	0.547188	0.208	GRP
blue	0.762153	0.38367	AKAP12
blue	0.411884	0.449191	GABRB1
blue	0.877198	0.434237	ATP6V1A
blue	0.726585	0.303692	TCF4
blue	0.769631	0.429559	MYRIP
blue	0.838338	0.335406	CDK5
blue	0.775784	0.310955	SEZ6L
blue	0.442373	0.044305	ARG2
blue	0.770031	0.343865	SLC24A3
blue	0.738802	0.484622	CUX2
blue	0.401236	0.071787	MAOA
blue	0.741872	0.41532	SNCA
blue	0.746098	0.263187	GGH
blue	0.576802	0.329456	KCNMB4
blue	0.653729	0.392615	L1CAM
blue	0.797458	0.334243	PEX11B
blue	0.558616	0.486451	LMO3
blue	0.83892	0.402953	PTPRN2
blue	0.799236	0.288972	GLS
blue	0.442962	0.0234687	STON1
blue	0.6284	0.326288	TGM2
blue	0.335098	0.0564577	AQP1
blue	0.450424	0.016545	DTNA
blue	0.50113	0.27885	MAGI1
blue	0.78354	0.358867	AHNAK2
blue	0.789587	0.292853	FGF12
blue	0.675058	0.243573	RAB13
blue	0.760732	0.341035	PFKP
blue	0.852549	0.427915	PFKM
blue	0.843298	0.305042	FHOD3
blue	0.818051	0.508869	PID1
blue	0.819304	0.413954	SLC4A3
blue	0.582177	0.379017	P2RX7
blue	0.817354	0.454727	TSPAN13
blue	0.596148	0.488928	NTSR1
blue	0.683703	0.335073	PABPC1
blue	0.66303	0.246962	PALLD
blue	0.579893	0.0839317	RAB3B
blue	0.722707	0.303859	SH3GL2
blue	0.678969	0.345235	SCN3A
blue	0.609223	0.00227055	SYN2
blue	0.721264	0.295443	TGFB3
blue	0.505314	0.260874	BCAS1
blue	0.790048	0.27904	PI4KA
blue	0.809419	0.361257	NME1
blue	0.840185	0.343945	MCF2
blue	0.875773	0.382376	RAB6B
blue	0.728436	0.273748	CHGA
blue	0.794952	0.412348	CMAS
blue	0.760534	0.362629	PEG10
blue	0.381097	0.311676	RPL18A
blue	0.606108	0.244145	MYO10
blue	0.526337	0.264538	MT1G
blue	0.607272	0.150124	SYT13
blue	0.696846	0.429464	MPPED2
blue	0.371146	0.0689692	TPD52L1
blue	0.455782	0.00413278	RHOBTB3
blue	0.754949	0.544215	EN1
blue	0.533877	0.261744	GLTP
blue	0.866148	0.3482	KIAA0513
blue	0.554483	0.337115	SGK1
blue	0.869434	0.374323	OGDHL
blue	0.382617	0.203068	MGP
blue	0.839102	0.427853	CHN1
blue	0.590083	0.305904	SCN2A
blue	0.785382	0.385154	MAPK9
blue	0.68938	0.375464	HMGCS1
blue	0.678498	0.257278	PLCB4
blue	0.754591	0.333823	CAMK2B
blue	0.713759	0.309172	NANS
blue	0.412676	0.127228	PLOD2
blue	0.729889	0.366931	NRIP3
blue	0.650466	0.158824	BBX
blue	0.451923	0.245481	EPHX1
blue	0.699774	0.411573	LBH
blue	0.784382	0.250461	PCSK2
blue	0.818993	0.386046	GABARAPL1
blue	0.510034	0.0993365	FKBP5
blue	0.741639	0.376046	NDFIP1
blue	0.728894	0.187478	STAT4
blue	0.610365	0.400436	EEF1D
blue	0.300393	0.0304729	BTG2
blue	0.780731	0.384117	GUCY1B1
blue	0.397674	0.0352655	GOLIM4
blue	0.74561	0.390603	CHST1
blue	0.389121	0.129696	TCFL5
blue	0.825759	0.346073	NETO2
blue	0.74056	0.335149	FRY
blue	0.807172	0.319122	ELOVL4
blue	0.793459	0.357319	ATP13A2
blue	0.877532	0.414018	BEX1
blue	0.398342	0.09978	MT1X
blue	0.666485	0.283732	KCNS3
blue	0.561072	0.504745	PBX1
blue	0.809195	0.390281	SLC25A4
blue	0.508647	0.202794	SAMD4A
blue	0.406383	0.14769	PLAT
blue	0.379672	0.225945	APOD
blue	0.524393	0.261433	SLCO2B1
blue	0.778026	0.449403	FRRS1L
blue	0.315967	0.101647	TFRC
blue	0.837651	0.389386	RFK
blue	0.463157	0.241053	TRA2A
blue	0.511521	0.255632	IER3
blue	0.774049	0.381169	NDUFV2
blue	0.740565	0.477348	SDC1
blue	0.667275	0.282998	NFIB
blue	0.407491	0.184751	PSD3
blue	0.833134	0.26841	NCDN
blue	0.603671	0.205688	LPP
blue	0.850521	0.275635	TUSC3
blue	0.644088	0.153764	PAPSS2
blue	0.453277	0.0445767	RASL12
blue	0.655629	0.236345	SORBS1
blue	0.680524	0.372425	FLT1
blue	0.457736	0.381137	CAV1
blue	0.875541	0.371278	PPM1E
blue	0.602237	0.268313	TENM1
blue	0.854655	0.525824	CNIH3
blue	0.809757	0.326205	RNF41
blue	0.766474	0.364715	ATP6V1C1
blue	0.811014	0.416066	TUBB2A
blue	0.713928	0.532196	CDK14
blue	0.876837	0.395134	ATP6V1H
blue	0.432843	0.304482	LUC7L3
blue	0.548854	0.330897	NASP
blue	0.777236	0.226389	PDE4A
blue	0.484054	0.171306	CRISPLD2
blue	0.321358	0.167136	ABCG2
blue	0.786375	0.373223	AUH
blue	0.622507	0.316509	PAK3
blue	0.834378	0.389617	GPRASP1
blue	0.910692	0.367637	AP3B2
blue	0.353551	0.17343	KLC1
blue	0.33592	0.221112	CDC42
blue	0.593725	0.281702	CDS1
blue	0.753292	0.265729	TSPYL1
blue	0.754138	0.313869	ZBTB20
blue	0.530052	0.217958	HLA.E
blue	0.51407	0.183378	TNS3
blue	0.516323	0.25682	LGALS3
blue	0.898092	0.495465	PTDSS1
blue	0.805531	0.364429	IL13RA2
blue	0.753263	0.435225	DYNLT3
blue	0.470497	0.23618	MT1H
blue	0.825926	0.379416	SLC9A6
blue	0.50622	0.0535364	KIF5A
blue	0.687955	0.258753	NRN1
blue	0.786702	0.262614	PPP3CB
blue	0.572284	0.339901	LRP4
blue	0.629917	0.261877	ARAP2
blue	0.819216	0.351275	IDH3B
blue	0.350276	0.151708	IFI27
blue	0.871753	0.446374	MRPL15
blue	0.725119	0.283848	COX5A
blue	0.698733	0.348843	TBL1X
blue	0.823459	0.437893	CDH8
blue	0.346852	0.355911	ZIC1
blue	0.781285	0.265484	LPCAT4
blue	0.787662	0.310132	UQCRC1
blue	0.661645	0.234398	ARL4C
blue	0.759251	0.310792	NQO2
blue	0.628372	0.535068	DRD2
blue	0.804117	0.264371	INPP5F
blue	0.819238	0.458284	DDX25
blue	0.533809	0.252846	JAG1
blue	0.804598	0.419803	NSG2
blue	0.843259	0.372462	PTPRN
blue	0.780489	0.369754	RNF128
blue	0.784297	0.319039	PCMT1
blue	0.843648	0.437179	SMYD3
blue	0.61495	0.192971	EIF5B
blue	0.395785	0.00972945	CA10
blue	0.361808	0.179618	HLA.C
blue	0.387026	0.0484659	LMO2
blue	0.787689	0.389794	DYNC1LI1
blue	0.672148	0.325442	SMS
blue	0.841735	0.436854	OCRL
blue	0.539702	0.0955713	KIF5B
blue	0.621673	0.343859	N4BP2L2
blue	0.52076	0.296809	S100A10
blue	0.54823	0.416843	OLFM1
blue	0.694734	0.125842	CDH18
blue	0.417661	0.34506	KRAS
blue	0.762074	0.294255	DNAJC12
blue	0.465381	0.264117	COL18A1
blue	0.447381	0.108405	PKM
blue	0.678472	0.301366	PABPC3
blue	0.662125	0.371809	HTR2A
blue	0.748475	0.346284	BSN
blue	0.810333	0.574455	DENR
blue	0.639967	0.290052	DAPK1
blue	0.844963	0.387236	PRPS1
blue	0.444321	0.0507307	FAIM2
blue	0.742329	0.336764	CACNA2D3
blue	0.501419	0.201776	CAT
blue	0.703323	0.267911	TSPAN7
blue	0.857675	0.492988	MAGED1
blue	0.4843	0.080536	ETS2
blue	0.454611	0.0334495	NPAS3
blue	0.413875	0.28603	P4HA1
blue	0.760033	0.286323	NCALD
blue	0.801257	0.327856	AFF2
blue	0.715929	0.287131	EHD3
blue	0.840496	0.359832	SYNGR1
blue	0.58643	0.189597	FXYD6
blue	0.468212	0.272298	VCAN
blue	0.384612	0.166196	ACSL6
blue	0.470953	0.122663	MYLK
blue	0.313102	0.146415	CTSH
blue	0.664286	0.277654	MXI1
blue	0.463277	0.0585238	CRIM1
blue	0.862194	0.39362	SRD5A1
blue	0.781708	0.509052	NME5
blue	0.714238	0.514336	KIAA0319
blue	0.747265	0.231404	SCN2B
blue	0.645971	0.374707	SNCG
blue	0.711559	0.408851	VWA5A
blue	0.6426	0.355598	NDE1
blue	0.78475	0.359023	NDUFAB1
blue	0.738445	0.351334	NREP
blue	0.66714	0.33402	FBXO9
blue	0.544858	0.338557	CACNB3
blue	0.764605	0.416285	PTS
blue	0.477985	0.269412	MT1F
blue	0.750313	0.273739	TMEM14A
blue	0.714469	0.416469	CHRNB3
blue	0.489772	0.304092	A2M
blue	0.807195	0.355889	ATP6V1G2
blue	0.488039	0.427444	SYT17
blue	0.633841	0.326893	RUNDC3B
blue	0.675856	0.479132	LRRN3
blue	0.601691	0.182264	ABCA1
blue	0.800022	0.363849	B3GALNT1
blue	0.728838	0.315341	RPH3A
blue	0.867316	0.395179	ACTL6B
blue	0.622355	0.331582	CHD7
blue	0.709849	0.413657	NIT2
blue	0.563147	0.121891	MSN
blue	0.837697	0.35813	GNAL
blue	0.800325	0.338766	GPI
blue	0.637901	0.317445	MED13
blue	0.696962	0.230883	FOXO1
blue	0.611117	0.257939	DYNC1H1
blue	0.601489	0.410148	FABP3
blue	0.798807	0.363085	RTN1
blue	0.746384	0.170746	ENTPD3
blue	0.585072	0.109798	SEC14L1
blue	0.655597	0.181293	FAM107A
blue	0.668002	0.327072	CHST3
blue	0.791108	0.384352	CERK
blue	0.68004	0.423941	KIF3A
blue	0.724476	0.233964	SEZ6L2
blue	0.45306	0.115118	FBXO2
blue	0.784747	0.396994	TCEA2
blue	0.695717	0.276926	TBPL1
blue	0.773518	0.389051	PCYOX1L
blue	0.825549	0.388588	ME3
blue	0.859276	0.36104	SPINT2
blue	0.373208	0.0354052	TPM1
blue	0.539188	0.114148	EPAS1
blue	0.745865	0.327972	GSPT2
blue	0.78966	0.293474	NDN
blue	0.779785	0.31977	AP2M1
blue	0.504524	0.0975163	CNR1
blue	0.358277	0.165594	AEBP1
blue	0.476285	0.112995	ANP32A
blue	0.764201	0.332898	MAGEL2
blue	0.849936	0.325533	TRIM37
blue	0.402871	0.365791	PLEKHA5
blue	0.741222	0.369135	PCLO
blue	0.63009	0.201677	VAMP2
blue	0.685988	0.313297	EPB41L1
blue	0.671963	0.260449	KCNQ3
blue	0.620572	0.314483	RAI14
blue	0.832355	0.417632	ACTR10
blue	0.818347	0.421181	HK1
blue	0.812224	0.420493	LIN7B
blue	0.570847	0.211737	LPAR1
blue	0.8041	0.296809	CD200
blue	0.344825	0.136888	NPL
blue	0.746647	0.402711	MYG1
blue	0.576772	0.209857	CLIC4
blue	0.586838	0.238258	EFNA1
blue	0.76611	0.422771	PLPPR4
blue	0.643885	0.178097	SEC23A
blue	0.656088	0.315242	CALCOCO2
blue	0.469094	0.234907	SLC30A1
blue	0.579056	0.156216	ZFP36L1
blue	0.683159	0.270214	AHNAK
blue	0.433508	0.138774	NET1
blue	0.809346	0.50182	CTDSP2
blue	0.766508	0.326951	PAM
blue	0.439257	0.174945	GABBR1
blue	0.593473	0.413726	CDH10
blue	0.561212	0.20155	IGFBP7
blue	0.748541	0.422296	ACHE
blue	0.714442	0.354193	WASF2
blue	0.504127	0.332181	SMARCA4
blue	0.505347	0.293078	SLC23A2
blue	0.814719	0.379592	ATP6V0D1
blue	0.804223	0.510147	TIMM23
blue	0.735048	0.394565	CACNA2D2
blue	0.535011	0.314509	BST2
blue	0.418866	0.309865	GSK3B
blue	0.4574	0.0645707	ADCYAP1
blue	0.315232	0.410471	SLC1A4
blue	0.64183	0.401851	ABL1
blue	0.491722	0.257659	BEST1
blue	0.612521	0.545996	SDC2
blue	0.426483	0.0195522	ESF1
blue	0.370526	0.2138	LGI1
blue	0.636264	0.279765	MECOM
blue	0.7922	0.294778	TSPYL5
blue	0.805917	0.455909	INPP4B
blue	0.378435	0.256487	ZMYND8
blue	0.79929	0.317311	ITFG1
blue	0.739465	0.476737	BDNF
blue	0.685325	0.32629	UQCRFS1
blue	0.863376	0.342927	SLC25A12
blue	0.59453	0.260181	NHLH2
blue	0.444147	0.0773146	PKN2
blue	0.408907	0.314534	LEF1
blue	0.708083	0.356173	CDK5R2
blue	0.826329	0.321845	CISD1
blue	0.631634	0.466431	FJX1
blue	0.676102	0.294784	ENTPD4
blue	0.370459	0.327772	S100A4
blue	0.722961	0.24177	MCL1
blue	0.30984	0.224329	DOHH
blue	0.662232	0.35714	ELAVL2
blue	0.323406	0.122385	AK5
blue	0.756724	0.449188	UBE2V2
blue	0.798925	0.2846	GLS2
blue	0.467053	0.237809	GIMAP6
blue	0.715837	0.263927	ATP6V0B
blue	0.5897	0.400312	SOX10
blue	0.716647	0.410482	DNM1L
blue	0.544992	0.216824	IL13RA1
blue	0.538781	0.277629	DZIP3
blue	0.610609	0.295811	RIMS2
blue	0.588979	0.494565	GPR161
blue	0.542797	0.225234	RYBP
blue	0.351336	0.245158	LTBP3
blue	0.852099	0.358353	SUSD4
blue	0.670002	0.221063	DPP6
blue	0.603312	0.249985	PDK4
blue	0.819353	0.505428	OPA1
blue	0.770198	0.43805	SH3BP4
blue	0.475207	0.288232	OSBPL10
blue	0.529226	0.144985	ADIRF
blue	0.613855	0.333681	TOB2
blue	0.537339	0.195815	ATP2B3
blue	0.700014	0.352036	ST6GALNAC5
blue	0.53238	0.444052	ATM
blue	0.390781	0.210574	TNFRSF21
blue	0.406606	0.189453	FN1
blue	0.672456	0.226463	SNCB
blue	0.612561	0.166956	ALDH6A1
blue	0.540202	0.299986	AMIGO2
blue	0.524989	0.433977	H2BC5
blue	0.368314	0.289233	IGF2R
blue	0.447781	0.31354	ZNF573
blue	0.832465	0.415983	MYH10
blue	0.777607	0.420139	MAP2
blue	0.69367	0.376994	ATXN10
blue	0.576734	0.209629	SLC8A1
blue	0.608807	0.281964	PSMD13
blue	0.799846	0.412292	DMXL2
blue	0.648451	0.39866	UROS
blue	0.690347	0.286935	TUFT1
blue	0.769137	0.490192	SLITRK5
blue	0.824504	0.35786	HSPA12A
blue	0.483383	0.176832	NEDD9
blue	0.387791	0.232815	LGR5
blue	0.644483	0.183951	PAIP2B
blue	0.628046	0.317185	PKP4
blue	0.594646	0.494429	PAN2
blue	0.579854	0.323591	GNG11
blue	0.593484	0.145438	RTN3
blue	0.581945	0.202532	IFNGR1
blue	0.491289	0.420473	NDUFA7
blue	0.850282	0.338605	RAB15
blue	0.547062	0.398542	EIF4B
blue	0.740015	0.356072	MYO5A
blue	0.799116	0.454212	PSEN2
blue	0.548769	0.235931	TRAK2
blue	0.808153	0.344783	TBC1D19
blue	0.703967	0.279421	HPCAL4
blue	0.632895	0.395271	RGCC
blue	0.478547	0.0748466	LIFR
blue	0.416136	0.152242	CDH5
blue	0.466972	0.167126	NAIP
blue	0.328186	0.203465	LYST
blue	0.699353	0.336626	BLCAP
blue	0.78492	0.43279	ACLY
blue	0.480327	0.194799	WIPF1
blue	0.67999	0.197519	ARMCX2
blue	0.823793	0.420237	B4GALT6
blue	0.586068	0.178417	PNOC
blue	0.645673	0.390397	IKBKB
blue	0.620428	0.242391	RALGDS
blue	0.845883	0.378566	FBXL2
blue	0.47879	0.415777	MID1IP1
blue	0.655347	0.357444	DOCK1
blue	0.711412	0.271561	UQCRH
blue	0.497904	0.269779	HNRNPH1
blue	0.572208	0.285947	TLR5
blue	0.689348	0.33596	NOL4
blue	0.750578	0.238984	PREPL
blue	0.80944	0.360152	CLGN
blue	0.332694	0.177466	SERPINA5
blue	0.812634	0.41409	EHBP1
blue	0.629442	0.335796	SASH1
blue	0.70427	0.398289	ANK2
blue	0.636417	0.297094	SSTR1
blue	0.504163	0.282624	CX3CL1
blue	0.55031	0.318457	PLEKHB1
blue	0.336435	0.228366	KCNE4
blue	0.652481	0.44739	PTPRK
blue	0.54116	0.259409	CDC42SE1
blue	0.585821	0.256285	SMAD6
blue	0.660243	0.423928	SFXN1
blue	0.64207	0.186985	GLRX2
blue	0.513487	0.309236	SMARCD3
blue	0.307267	0.331233	ERBB4
blue	0.483142	0.244541	PLXNB1
blue	0.563649	0.321126	PIEZO2
blue	0.444719	0.124931	S100B
blue	0.359971	0.102004	CDH7
blue	0.54218	0.117555	AHI1
blue	0.534099	0.236628	FLNB
blue	0.622165	0.346503	OPTN
blue	0.686588	0.168459	DNM3
blue	0.71603	0.211358	ZNF395
blue	0.802225	0.503304	IMMT
blue	0.474764	0.107198	RBPMS
blue	0.560936	0.234465	GNG5
blue	0.571035	0.445605	TRAPPC2L
blue	0.652861	0.346866	PSMD8
blue	0.522876	0.208474	RBBP6
blue	0.655791	0.260259	BCAT1
blue	0.832968	0.381222	FOCAD
blue	0.36093	0.185212	CDC27
blue	0.607761	0.190512	ITPKB
blue	0.810412	0.240898	SYP
blue	0.458129	0.20814	SLIT2
blue	0.447498	0.309176	CDK2AP2
blue	0.783336	0.404964	VDAC3
blue	0.404859	0.313135	MX1
blue	0.789069	0.459422	GHITM
blue	0.821867	0.426443	CIAPIN1
blue	0.625217	0.312333	GABRA4
blue	0.504614	0.184184	SERPINH1
blue	0.778925	0.375009	CDC37L1
blue	0.496864	0.262099	B4GALT5
blue	0.656797	0.249929	RTN2
blue	0.83374	0.444326	CNTN6
blue	0.760706	0.238325	CAPRIN2
blue	0.347178	0.241924	PHLDA2
blue	0.465672	0.161827	SMURF2
blue	0.538286	0.238894	GJA4
blue	0.333889	0.105084	JUNB
blue	0.69105	0.368167	NDUFA8
blue	0.609325	0.292597	ELAVL1
blue	0.558143	0.247896	PPP1R17
blue	0.552546	0.258822	IGF2BP2
blue	0.58119	0.236907	USP11
blue	0.787011	0.379474	WDR37
blue	0.56188	0.265889	ZNF652
blue	0.375253	0.160014	DSP
blue	0.535978	0.0731675	RAB26
blue	0.500644	0.109445	YAP1
blue	0.82545	0.347771	CORO2A
blue	0.694786	0.26681	TPI1
blue	0.426322	0.368771	RBM6
blue	0.324428	0.171975	ASCL1
blue	0.327469	0.0272758	EIF1AX
blue	0.650316	0.232395	ATP1A1
blue	0.81634	0.404946	CCNA1
blue	0.339319	0.234355	SFPQ
blue	0.746528	0.326603	NDEL1
blue	0.730394	0.336749	GSTA4
blue	0.632019	0.218981	CLSTN3
blue	0.729377	0.261436	VPS35
blue	0.346081	0.168627	ADCY1
blue	0.728012	0.324485	STAU2
blue	0.38122	0.257273	DPF2
blue	0.46602	0.318149	NR3C1
blue	0.50239	0.0974625	PPFIA1
blue	0.653177	0.266812	WNK1
blue	0.521575	0.160625	DAAM2
blue	0.705404	0.352238	RFPL1S
blue	0.476412	0.263794	DNAJB2
blue	0.667862	0.265366	TMED3
blue	0.728488	0.333558	NRXN1
blue	0.785812	0.344412	STS
blue	0.808022	0.419707	RBFOX2
blue	0.769018	0.359489	CERS6
blue	0.363462	0.0523608	TPM2
blue	0.729884	0.220911	DOK5
blue	0.53636	0.472001	TMC6
blue	0.777669	0.439673	AP3M2
blue	0.580466	0.371392	MSX1
blue	0.713423	0.33568	ORC5
blue	0.859899	0.397217	APOO
blue	0.62209	0.285173	TULP3
blue	0.471656	0.417404	POGK
blue	0.531823	0.219458	ANXA5
blue	0.757229	0.393249	ADIPOR2
blue	0.453904	0.161827	ANGPT1
blue	0.492744	0.298112	SPOCK1
blue	0.713657	0.488656	NCAPG
blue	0.612086	0.182084	FYN
blue	0.765511	0.442685	MDH2
blue	0.378601	0.300644	JMJD6
blue	0.546764	0.212292	FBXW7
blue	0.573856	0.253728	ZC3HAV1
blue	0.78439	0.348506	B4GAT1
blue	0.564645	0.26236	CRYGD
blue	0.558387	0.225259	PIK3R1
blue	0.781666	0.356356	FAM216A
blue	0.594242	0.309236	DDX24
blue	0.713362	0.43708	TRPV2
blue	0.641806	0.417699	HIP1
blue	0.775989	0.2622	C1orf216
blue	0.762581	0.389308	GALT
blue	0.542465	0.147397	CD83
blue	0.669815	0.390832	DKK3
blue	0.423951	0.118984	NAV2
blue	0.384476	0.243087	SPOP
blue	0.600768	0.322002	YBX1
blue	0.343064	0.00127681	AKAP10
blue	0.545395	0.278017	CPD
blue	0.444864	0.236759	SERP1
blue	0.482236	0.148588	GABRA2
blue	0.713868	0.195867	STAR
blue	0.577831	0.336672	LRP2
blue	0.633493	0.305204	NACC2
blue	0.584396	0.162298	PAK2
blue	0.349191	0.24182	GFPT2
blue	0.772017	0.402463	TMX4
blue	0.338105	0.195734	HSPA6
blue	0.726716	0.371582	FBXW4
blue	0.599028	0.435608	ACP2
blue	0.631737	0.455621	PLOD3
blue	0.432873	0.168988	CSPG4
blue	0.353813	0.0617626	TMEM158
blue	0.647677	0.304145	FOXN2
blue	0.80017	0.376967	WDR7
blue	0.631263	0.206527	RBP4
blue	0.538248	0.0761774	PRKCB
blue	0.620485	0.326733	FGR
blue	0.517955	0.263433	CTNNA2
blue	0.577061	0.108476	SLC22A17
blue	0.747396	0.310503	CACNG3
blue	0.736942	0.409542	TTC19
blue	0.396646	0.217426	RPL23
blue	0.455412	0.151853	HEY2
blue	0.733991	0.45837	DCTN3
blue	0.701354	0.434125	NDRG1
blue	0.555287	0.263154	TUBG1
blue	0.587503	0.23312	ACTR1A
blue	0.349237	0.306089	HOMER3
blue	0.478807	0.108397	CDK13
blue	0.660141	0.307661	CGREF1
blue	0.758558	0.372715	TBCE
blue	0.687875	0.392607	APEH
blue	0.613111	0.310827	SOS2
blue	0.550434	0.267549	ASL
blue	0.360365	0.261929	ABCA6
blue	0.561108	0.234507	MFAP3L
blue	0.495238	0.14534	FAM120A
blue	0.786985	0.354476	CACNB2
blue	0.609525	0.370581	B3GAT1
blue	0.696578	0.299404	SNRK
blue	0.573327	0.242797	HERC5
blue	0.393967	0.115908	CSPG5
blue	0.485491	0.129713	RBFOX1
blue	0.581271	0.40125	RELA
blue	0.577767	0.371429	CAMLG
blue	0.480157	0.255952	DCN
blue	0.486231	0.261021	MOSPD2
blue	0.791536	0.375848	ATP6V1D
blue	0.713351	0.387297	VEZF1
blue	0.5681	0.158339	WWTR1
blue	0.322022	0.0602667	ZMAT4
blue	0.47689	0.389836	MAT2A
blue	0.456553	0.169278	MICB
blue	0.648656	0.187551	CDH13
blue	0.721583	0.48801	ARL1
blue	0.65836	0.190887	GNAS
blue	0.490172	0.286448	RPL18
blue	0.450064	0.286199	TAF1C
blue	0.729376	0.299906	RNMT
blue	0.580429	0.308239	SESN1
blue	0.625681	0.315999	PIAS2
blue	0.361612	0.180734	UPF3A
blue	0.510963	0.348935	RHOG
blue	0.741205	0.487455	SNAPC5
blue	0.822521	0.391339	RNFT2
blue	0.679411	0.267005	SHANK2
blue	0.385262	0.212761	GRIA3
blue	0.421898	0.0284977	CIB1
blue	0.384162	0.0993219	LAMC1
blue	0.597523	0.257268	PTTG1IP
blue	0.3809	0.317211	BANP
blue	0.647465	0.417321	CRYAB
blue	0.47906	0.206851	CDC14B
blue	0.812871	0.360578	ISCU
blue	0.508161	0.357963	ASS1
blue	0.570999	0.256837	OFD1
blue	0.539662	0.32029	AFF3
blue	0.803284	0.38092	CCDC28A
blue	0.651575	0.443518	RNF144A
blue	0.685906	0.256017	MAGED2
blue	0.358664	0.135887	CLDN11
blue	0.627565	0.299656	CASC3
blue	0.62753	0.306867	PFDN4
blue	0.686671	0.254055	PXN
blue	0.534237	0.21409	VRK2
blue	0.644245	0.339446	ARPC5L
blue	0.689355	0.410291	ARHGEF2
blue	0.70605	0.355354	INPP4A
blue	0.657836	0.290994	ARHGEF10
blue	0.335251	0.243818	RBM14
blue	0.423052	0.377909	INPP5D
blue	0.774822	0.310303	RAB11FIP5
blue	0.434548	0.165959	AXL
blue	0.712284	0.280237	POP7
blue	0.573097	0.206591	ZMYND11
blue	0.78981	0.464693	CYB5R1
blue	0.598753	0.208828	PPP2R5A
blue	0.588243	0.233153	NEDD4L
blue	0.724357	0.337147	QPCT
blue	0.511359	0.383631	ABCA2
blue	0.381965	0.0902448	LAMP5
blue	0.392877	0.182078	CBLB
blue	0.534636	0.371221	ARID5B
blue	0.678949	0.249629	EPB41L2
blue	0.654467	0.402196	NDUFA6
blue	0.530141	0.369594	RABGAP1L
blue	0.631163	0.333662	ARHGEF9
blue	0.495024	0.438379	KIF13A
blue	0.628922	0.306174	PCDH9
blue	0.372898	0.229308	CAMK2G
blue	0.709104	0.499406	COBL
blue	0.493323	0.271159	RPL11
blue	0.320728	0.0453468	SNAPC1
blue	0.369112	0.142695	CNTNAP2
blue	0.527543	0.0653871	REPS2
blue	0.314279	0.0418753	GABRB2
blue	0.735308	0.427505	GFRA1
blue	0.656412	0.275888	NECAP2
blue	0.551513	0.357542	F12
blue	0.72787	0.254224	PJA1
blue	0.560602	0.139061	YTHDC1
blue	0.334262	0.171437	DUT
blue	0.726729	0.38929	SERGEF
blue	0.665365	0.360077	FXYD7
blue	0.383143	0.1269	DNAJC7
blue	0.587322	0.211189	PLCL2
blue	0.407753	0.224972	ANGEL2
blue	0.536502	0.321954	PAPOLA
blue	0.476659	0.314401	SMAD7
blue	0.796734	0.401852	SUMO3
blue	0.3588	0.152455	ZNF410
blue	0.526752	0.251404	FLNC
blue	0.514338	0.185842	MED13L
blue	0.323566	0.00718004	PAWR
blue	0.395983	0.0277357	ATXN7
blue	0.616332	0.149938	LY6H
blue	0.564604	0.220346	TACC2
blue	0.542385	0.275394	GRM5
blue	0.315332	0.1406	RPL35
blue	0.60016	0.328531	KYAT3
blue	0.590294	0.19579	PRDX2
blue	0.622402	0.279119	PSME3
blue	0.536751	0.410855	SPCS3
blue	0.510813	0.119732	SCN7A
blue	0.620777	0.30077	KANK2
blue	0.740581	0.434625	SMAP1
blue	0.688879	0.269734	FYCO1
blue	0.524457	0.275722	EMCN
blue	0.563145	0.131331	FSD1
blue	0.337047	0.250676	CFD
blue	0.605306	0.434616	PPFIA2
blue	0.338781	0.0761478	ABCC5
blue	0.531406	0.182217	RBPJ
blue	0.480369	0.102353	ITGB8
blue	0.745246	0.373271	MARK1
blue	0.517785	0.38619	PRKCH
blue	0.556394	0.233751	PRPF19
blue	0.605662	0.227125	HCCS
blue	0.498765	0.0696324	CFI
blue	0.630395	0.316984	ASTN1
blue	0.530915	0.184668	MTCL1
blue	0.724464	0.309063	DCX
blue	0.529227	0.209349	COMT
blue	0.377523	0.190956	MYCBP2
blue	0.337285	0.0206608	MICAL2
blue	0.593893	0.253773	PLIN3
blue	0.575151	0.249298	ZNF593
blue	0.675305	0.41572	CDS2
blue	0.508437	0.407631	CDK5RAP3
blue	0.397756	0.340257	FOXF2
blue	0.638784	0.314883	MPST
blue	0.351969	0.187088	IRF9
blue	0.354863	0.0513341	GNG7
blue	0.374548	0.292168	MTDH
blue	0.594224	0.149082	IDH3A
blue	0.482447	0.240122	RASSF2
blue	0.5693	0.222057	MAST1
blue	0.519916	0.240112	SLC35D1
blue	0.459577	0.249656	RPS3
blue	0.482348	0.276196	IRF7
blue	0.632146	0.243481	FDPS
blue	0.482832	0.0912898	PEG3
blue	0.459369	0.17908	RPS6KA5
blue	0.444721	0.0201756	TSC22D1
blue	0.451519	0.123433	FOXF1
blue	0.54468	0.200389	CACNA1B
blue	0.34069	0.188237	IL1RAPL1
blue	0.686317	0.428655	SRPRB
blue	0.399858	0.0937683	RACK1
blue	0.436108	0.218256	ABCB1
blue	0.517312	0.274374	PNN
blue	0.724306	0.411929	PSMB7
blue	0.552478	0.239589	RWDD2B
blue	0.674287	0.345763	AKAP6
blue	0.535146	0.370923	ABCB9
blue	0.600894	0.161504	ACSL5
blue	0.637038	0.375825	CYC1
blue	0.468641	0.144968	NQO1
blue	0.519265	0.270326	SLC44A1
blue	0.69899	0.504983	SORT1
blue	0.408833	0.278502	AMOTL2
blue	0.749596	0.497467	SPEN
blue	0.539972	0.119891	CDR2
blue	0.519926	0.155504	ADGRL1
blue	0.453118	0.267556	EFNB2
blue	0.528461	0.109028	CTBS
blue	0.459484	0.4109	RND1
blue	0.663436	0.164598	TJP1
blue	0.754534	0.494138	LRPPRC
blue	0.739458	0.395609	FAR2
blue	0.465323	0.138221	MT2A
blue	0.576941	0.262109	BRWD1
blue	0.621233	0.185453	SLC18A1
blue	0.511651	0.164748	SECISBP2L
blue	0.445029	0.25403	DUSP6
blue	0.447254	0.149434	RPS27L
blue	0.542134	0.11596	EFNB3
blue	0.456053	0.131319	DKK1
blue	0.612747	0.310996	IGSF3
blue	0.661374	0.208971	PTPN3
blue	0.5225	0.215284	DLG5
blue	0.370532	0.172225	LYVE1
blue	0.35889	0.0819036	CPT2
blue	0.544658	0.275146	NAP1L1
blue	0.619543	0.167242	GABRA5
blue	0.631902	0.337327	STOML1
blue	0.534529	0.325605	CUX1
blue	0.339933	0.248959	DVL3
blue	0.501716	0.283315	TNFRSF10B
blue	0.370436	0.00916153	LGALS8
blue	0.330851	0.0815325	KRR1
blue	0.387606	0.271445	KLHDC10
blue	0.435051	0.142103	INPP5A
blue	0.492575	0.421346	RBM4B
blue	0.518064	0.261104	NDUFB1
blue	0.6363	0.14343	OPRK1
blue	0.719889	0.381221	NDUFS3
blue	0.56562	0.433371	UBXN6
blue	0.541916	0.262079	YY1
blue	0.552335	0.201916	NMU
blue	0.60058	0.330172	IDS
blue	0.49472	0.143129	SLC26A2
blue	0.330096	0.0859575	RCN1
blue	0.596898	0.218255	STOM
blue	0.660929	0.201396	CDH12
blue	0.4356	0.315987	AJAP1
blue	0.480082	0.337524	CAPN2
blue	0.398663	0.0364224	FLRT3
blue	0.514484	0.148069	TPR
blue	0.392118	0.145971	RPS5
blue	0.595947	0.363585	QPRT
blue	0.360688	0.158778	SECISBP2
blue	0.317865	0.143416	RAB2A
blue	0.741902	0.417938	TBC1D2B
blue	0.707469	0.401757	DHRS7B
blue	0.317099	0.289861	DDAH1
blue	0.401091	0.0146128	VPS16
blue	0.410859	0.138778	PALMD
blue	0.790005	0.346633	PLEKHB2
blue	0.437092	0.331496	PDE1C
blue	0.507799	0.414238	SIRPA
blue	0.301354	0.0447316	DNAJC15
blue	0.742386	0.254956	MGST3
blue	0.512936	0.293406	DUSP7
blue	0.737578	0.469286	LSM4
blue	0.31049	0.0125773	RRAGD
blue	0.527737	0.207136	B3GNT2
blue	0.45614	0.233023	LSG1
blue	0.472149	0.401583	TPST2
blue	0.504321	0.267236	BCAP31
blue	0.706056	0.295051	HDAC1
blue	0.471334	0.252234	TIE1
blue	0.645999	0.311853	SYBU
blue	0.447938	0.148773	SMC5
blue	0.546626	0.432949	FAM171A1
blue	0.535722	0.248878	NPC2
blue	0.396632	0.20529	PEF1
blue	0.776382	0.344818	PITPNA
blue	0.634127	0.31648	MAP1B
blue	0.502279	0.196383	HNRNPUL1
blue	0.667252	0.362336	PSMB5
blue	0.549165	0.255389	CABP1
blue	0.38138	0.249962	LEPR
blue	0.465423	0.252262	CTNNAL1
blue	0.308838	0.0196931	DLC1
blue	0.413112	0.165115	CNTN1
blue	0.637805	0.401614	GALNT11
blue	0.620392	0.164666	RAB31
blue	0.481786	0.132516	SCO2
blue	0.674982	0.281156	PTPN20
blue	0.445747	0.119432	RALB
blue	0.399099	0.062336	EIF3A
blue	0.738156	0.453501	PSMD2
blue	0.758404	0.24417	CCNB1
blue	0.462098	0.0870861	DLGAP1
blue	0.690992	0.474486	BLVRA
blue	0.36494	0.114716	PTPRB
blue	0.511906	0.230065	SYNGR2
blue	0.620479	0.198473	ST8SIA3
blue	0.657652	0.256482	CFLAR
blue	0.818387	0.34491	PGAM1
blue	0.517231	0.243915	GSTO1
blue	0.446458	0.307104	BIN1
blue	0.640516	0.464998	PAK6
blue	0.550467	0.151279	FERMT2
blue	0.781115	0.447043	TPGS2
blue	0.655613	0.404541	PLCH1
blue	0.366952	0.207245	SOX2
blue	0.747003	0.349677	AACS
blue	0.737057	0.40905	HARS1
blue	0.628369	0.450902	SLC2A6
blue	0.586972	0.190538	RGS17
blue	0.678137	0.337785	ZWINT
blue	0.685722	0.35841	ZNF385D
blue	0.648121	0.430515	SAMM50
blue	0.742252	0.348804	FIG4
blue	0.63827	0.303364	PARP4
blue	0.523973	0.149005	IRAK3
blue	0.37747	0.0428537	KCNA2
blue	0.5556	0.251603	UBFD1
blue	0.442151	0.335276	TIMM10
blue	0.498295	0.402637	VAPB
blue	0.308939	0.293853	CD84
blue	0.479091	0.0529805	NELL1
blue	0.711967	0.361937	NUP93
blue	0.471484	0.298694	RPLP2
blue	0.734466	0.409524	TYRO3
blue	0.355497	0.155032	KCNJ8
blue	0.419395	0.0653401	PLCE1
blue	0.40286	0.344101	DDB2
blue	0.467061	0.210113	TNMD
blue	0.374751	0.280704	WSB1
blue	0.487762	0.17587	ROM1
blue	0.537558	0.0846455	GPR22
blue	0.469065	0.24943	EIF2AK1
blue	0.538182	0.210562	ZNF638
blue	0.57933	0.314089	MYO5C
blue	0.627511	0.240571	OLA1
blue	0.47869	0.175856	PHF11
blue	0.426211	0.268457	SAFB2
blue	0.799011	0.383399	NUDT11
blue	0.558535	0.279768	OSBPL1A
blue	0.537863	0.242381	SPHK2
blue	0.832389	0.366968	GDAP1L1
blue	0.550546	0.333932	DENND5A
blue	0.411962	0.37784	HMGB3
blue	0.455248	0.304648	WDR59
blue	0.589248	0.188007	PRPF40A
blue	0.563448	0.351221	SIN3B
blue	0.65688	0.167387	NDRG3
blue	0.46196	0.213249	HEG1
blue	0.338866	0.111543	LDOC1
blue	0.61569	0.262959	UQCRQ
blue	0.465421	0.189462	RPA4
blue	0.476539	0.362684	SGSH
blue	0.503724	0.355487	ASTN2
blue	0.656587	0.165797	DLG3
blue	0.403298	0.111791	SEPTIN4
blue	0.497786	0.184538	B4GALT1
blue	0.425292	0.0950938	COX11
blue	0.644697	0.184295	AKR1B1
blue	0.357575	0.0643409	PRPF18
blue	0.714367	0.359015	TTC1
blue	0.388467	0.00310113	RSF1
blue	0.432168	0.111989	RPS8
blue	0.601301	0.439393	ANKRD6
blue	0.609114	0.174703	EIF5A2
blue	0.512182	0.215159	SLC25A37
blue	0.602106	0.20216	IDH3G
blue	0.635231	0.308056	JPH3
blue	0.692007	0.324121	COPS7A
blue	0.575608	0.41041	SERPINB6
blue	0.650998	0.299556	ZNF24
blue	0.590772	0.40882	KDSR
blue	0.592987	0.431612	MCM7
blue	0.413671	0.384278	FLCN
blue	0.309604	0.133764	GRB10
blue	0.68918	0.241608	COX6C
blue	0.631005	0.276282	GFPT1
blue	0.615549	0.266779	RRAS
blue	0.634289	0.415884	SPA17
blue	0.662683	0.343563	ACO2
blue	0.53838	0.263629	EFR3A
blue	0.609035	0.256941	MTF1
blue	0.381036	0.173171	RPL36AL
blue	0.372625	0.111788	SLC22A5
blue	0.603809	0.379223	CPLX2
blue	0.642873	0.429755	KAT6A
blue	0.527776	0.23492	ATP6V0E1
blue	0.694436	0.354623	ZCCHC24
blue	0.387132	0.272433	MAPK1
blue	0.319798	0.0930134	ECHDC3
blue	0.712829	0.248903	FGF1
blue	0.626865	0.358231	NIPSNAP3B
blue	0.505315	0.321744	HMG20B
blue	0.657858	0.33878	PPP1R7
blue	0.680457	0.426664	NDUFA2
blue	0.660792	0.404385	PSMD4
blue	0.387488	0.181102	HOMER1
blue	0.29933	0.0699374	PACSIN2
blue	0.667597	0.432151	CHCHD2
blue	0.537593	0.289915	ZNF292
blue	0.693907	0.385392	PSMD1
blue	0.368004	0.363971	TRIM28
blue	0.655307	0.214328	MPP1
blue	0.603558	0.29431	BEND5
blue	0.583661	0.344767	CNOT2
blue	0.339745	0.259716	MLXIP
blue	0.467597	0.317941	SORL1
blue	0.485504	0.177507	TMBIM4
blue	0.466662	0.352046	KLHL21
blue	0.774683	0.300053	ATP6V1E1
blue	0.678691	0.354962	TXNL4A
blue	0.476644	0.276015	IFIT2
blue	0.552519	0.0822223	GNA12
blue	0.56716	0.359086	NFKB1
blue	0.372811	0.178257	KCNIP1
blue	0.52281	0.224427	SEMA4C
blue	0.465642	0.168506	KLF6
blue	0.319519	0.102324	COPB1
blue	0.668463	0.332267	GABRB3
blue	0.787546	0.222295	GOT2
blue	0.578009	0.313654	NOL8
blue	0.585382	0.00893576	TRIM32
blue	0.63439	0.443971	TLE4
blue	0.657314	0.401188	MYH9
blue	0.358616	0.219964	MICA
blue	0.58815	0.422343	ARHGAP17
blue	0.312904	0.141281	OMD
blue	0.764224	0.339717	PFN2
blue	0.434461	0.154251	TFF3
blue	0.433318	0.205899	SKP2
blue	0.653546	0.18785	MTMR4
blue	0.543948	0.23901	LAMB2
blue	0.3393	0.396175	GYG1
blue	0.442086	0.287783	DDX17
blue	0.533195	0.314119	PAPPA
blue	0.580567	0.391652	ZXDC
blue	0.686183	0.34752	SNTG1
blue	0.406426	0.266646	BRINP1
blue	0.385046	0.242087	PFDN5
blue	0.468866	0.225334	SNTB2
blue	0.73848	0.34444	PTPRM
blue	0.561919	0.441747	TIMM8B
blue	0.531211	0.252374	NRCAM
blue	0.37512	0.168777	TLR4
blue	0.445604	0.123905	SCN8A
blue	0.317377	0.00123699	CD81
blue	0.403291	0.195851	TUBA1A
blue	0.520128	0.274336	GOLPH3L
blue	0.471241	0.186674	ZW10
blue	0.480888	0.309835	CYP2J2
blue	0.762681	0.397919	TERF2IP
blue	0.340296	0.167377	DDX18
blue	0.40291	0.0636625	EPHB1
blue	0.719834	0.468614	ATP5IF1
blue	0.547479	0.174495	CYP2E1
blue	0.396067	0.0285252	GATA3
blue	0.784299	0.374442	WWC3
blue	0.360722	0.201754	DAB1
blue	0.755729	0.339388	FAM234B
blue	0.433294	0.171466	EIF3E
blue	0.312133	0.21857	UXT
blue	0.581007	0.373481	CBFA2T2
blue	0.689833	0.445166	PARL
blue	0.700606	0.364678	CCDC6
blue	0.612657	0.285553	FAM111A
blue	0.425965	0.307033	DUSP4
blue	0.616728	0.24154	SEC11A
blue	0.650634	0.194302	RABGGTA
blue	0.586524	0.332828	TSPAN14
blue	0.531765	0.357847	STK38
blue	0.431061	0.177655	ENSA
blue	0.328679	0.268346	PGM1
blue	0.499735	0.287178	TUFM
blue	0.727229	0.393592	ATP5F1B
blue	0.36815	0.232212	POU3F2
blue	0.589104	0.282801	GIMAP4
blue	0.484837	0.313095	ACVR1B
blue	0.305157	0.104414	NSA2
blue	0.362322	0.380081	BNIP3
blue	0.374417	0.185548	THEMIS2
blue	0.411095	0.178317	FMO5
blue	0.522471	0.413399	ZCCHC8
blue	0.340466	0.0620144	ZC3H13
blue	0.546499	0.127466	HOOK1
blue	0.329408	0.0131677	SRPX2
blue	0.503056	0.291081	NAPG
blue	0.70899	0.338204	AFG3L2
blue	0.331347	0.109126	ELL2
blue	0.414802	0.0732355	GUSBP14
blue	0.340049	0.326435	HSPA1L
blue	0.530871	0.418724	ANKRD28
blue	0.568568	0.283505	RBM17
blue	0.301186	0.011317	CHRM3
blue	0.638587	0.270013	NKRF
blue	0.620388	0.247858	RIMS1
blue	0.603592	0.24926	NDUFB2
blue	0.467047	0.328167	DNM2
blue	0.362251	0.0911157	MRPS12
blue	0.426499	0.105967	RNF141
blue	0.649438	0.229833	PANK2
blue	0.411724	0.102077	UNG
blue	0.697643	0.315464	MEAF6
blue	0.491259	0.049731	RABAC1
blue	0.524624	0.225533	STK25
blue	0.471128	0.269121	ARF3
blue	0.65668	0.268831	ITGB5
blue	0.710163	0.569919	FAM53B
blue	0.418393	0.0826057	IL18R1
blue	0.328356	0.145652	POP5
blue	0.807405	0.260562	EXTL2
blue	0.549713	0.242008	SP110
blue	0.655231	0.309951	PTMA
blue	0.661548	0.358462	SMARCC1
blue	0.571928	0.371967	CSRNP3
blue	0.378768	0.133276	TGFA
blue	0.465423	0.320972	GUSB
blue	0.353484	0.192276	MXRA7
blue	0.675536	0.474267	UBE2N
blue	0.779119	0.372558	LCMT1
blue	0.793899	0.410034	STYK1
blue	0.387407	0.169586	CARS1
blue	0.728941	0.281684	YPEL5
blue	0.450884	0.270619	H1.2
blue	0.496343	0.11396	DGKH
blue	0.501456	0.189148	RPP25
blue	0.545881	0.408871	PTBP1
blue	0.563989	0.3326	C21orf91
blue	0.578764	0.175239	MBOAT2
blue	0.575197	0.27902	LIN7A
blue	0.35418	0.0982879	IRS4
blue	0.543043	0.231027	CITED1
blue	0.421329	0.2409	NME3
blue	0.46576	0.302236	ARL4A
blue	0.425687	0.247829	PDE4D
blue	0.474714	0.232857	GNA13
blue	0.546482	0.342583	PHF2
blue	0.30503	0.107067	SH3BGRL3
blue	0.518283	0.15676	RO60
blue	0.620117	0.503678	CYP27A1
blue	0.510311	0.348261	IKZF2
blue	0.620298	0.377387	KATNB1
blue	0.39614	0.0386576	HS3ST2
blue	0.439308	0.233905	LTBP1
blue	0.507162	0.354244	FAM184A
blue	0.731546	0.326906	YWHAB
blue	0.428179	0.186885	LRP2BP
blue	0.489619	0.122355	RNF19A
blue	0.305561	0.102659	RPS14
blue	0.472557	0.191985	COX6A1
blue	0.486064	0.280758	CACNA1E
blue	0.458646	0.000536376	ABCB6
blue	0.6107	0.265676	IFRD2
blue	0.495579	0.0956567	CA8
blue	0.641687	0.244327	NEU1
blue	0.739351	0.325727	PRMT8
blue	0.460536	0.249729	HAGH
blue	0.736218	0.367634	C12orf43
blue	0.331458	0.267561	UAP1L1
blue	0.45595	0.178727	ANXA13
blue	0.711298	0.330624	ZDHHC13
blue	0.480844	0.365498	CHD9
blue	0.560824	0.202411	NDUFS2
blue	0.344491	0.347535	DEF8
blue	0.448528	0.313838	ARID1A
blue	0.446237	0.17726	TGIF1
blue	0.425734	0.128462	GAL
blue	0.327959	0.111296	EPHA7
blue	0.581524	0.301598	SARS1
blue	0.398828	0.298313	UBE2G2
blue	0.433639	0.299398	ARL5A
blue	0.813463	0.40532	DHRS11
blue	0.658601	0.335508	MCAT
blue	0.641382	0.392405	TYK2
blue	0.479273	0.110299	NOVA1
blue	0.580423	0.498315	JUP
blue	0.613375	0.23719	TSPYL4
blue	0.647161	0.343258	NEDD8
blue	0.369088	0.0506112	ALAD
blue	0.720354	0.390733	RAP1GAP2
blue	0.372177	0.100624	GNAZ
blue	0.603332	0.233958	QKI
blue	0.408894	0.379779	SCAF4
blue	0.435976	0.19684	ENAH
blue	0.505945	0.0832766	NSL1
blue	0.756008	0.351912	RAB11A
blue	0.642764	0.395173	FH
blue	0.669342	0.293567	DNAJC6
blue	0.517836	0.20166	NCOR1
blue	0.626276	0.268611	FRMPD1
blue	0.475439	0.219277	SRSF11
blue	0.532779	0.150611	ARHGEF11
blue	0.699502	0.327521	TXNL1
blue	0.343474	0.355111	STX16
blue	0.349915	0.00863678	RFPL2
blue	0.61968	0.199615	GDAP1
blue	0.575304	0.104004	ATP6AP1
blue	0.469123	0.254154	AP3D1
blue	0.660017	0.352096	PLAAT1
blue	0.747523	0.301662	SLC25A14
blue	0.592052	0.270019	EIF3K
blue	0.554735	0.294773	MFAP3
blue	0.525588	0.245834	RABGEF1
blue	0.377436	0.175486	TRPM6
blue	0.297854	0.0981618	RBM25
blue	0.353167	0.0938813	BMPR2
blue	0.337578	0.0903111	PPP2R3A
blue	0.437825	0.299172	VPS45
blue	0.42738	0.142276	DBP
blue	0.604619	0.241062	SIDT1
blue	0.568375	0.297569	EVL
blue	0.628526	0.238632	DDR1
blue	0.41496	0.00377421	MCHR1
blue	0.421715	0.119817	UBE2Q1
blue	0.547251	0.281377	PSMB6
blue	0.559319	0.255767	AKT3
blue	0.606964	0.368801	ASIC2
blue	0.599274	0.498023	RBKS
blue	0.642335	0.25559	COX7B
blue	0.564539	0.363339	LPO
blue	0.431684	0.130389	GRIK2
blue	0.6411	0.281963	ARHGAP24
blue	0.537632	0.232426	SH3GLB1
blue	0.630585	0.384811	DRG1
blue	0.570038	0.255376	OGFOD1
blue	0.552821	0.240687	SAMHD1
blue	0.579771	0.297872	SEMA3E
blue	0.345448	0.280521	LIMA1
blue	0.584917	0.27087	CLCN6
blue	0.435594	0.201256	UBE2M
blue	0.386768	0.24385	IL10RB
blue	0.414194	0.0668452	CLN5
blue	0.542535	0.374393	SOX11
blue	0.431526	0.269647	NOS3
blue	0.486943	0.283699	ZNF532
blue	0.521973	0.446192	KIAA0930
blue	0.518153	0.285932	C2orf68
blue	0.481774	0.330234	STX2
blue	0.372283	0.290861	TBC1D8B
blue	0.400198	0.236403	ABCD4
blue	0.475183	0.162951	SMAD3
blue	0.61578	0.266604	SLC25A15
blue	0.557666	0.366874	GLA
blue	0.60573	0.377861	MRPS7
blue	0.667896	0.250986	IPW
blue	0.601251	0.231304	PNKP
blue	0.663162	0.491207	FRYL
blue	0.362578	0.0331812	CARTPT
blue	0.689856	0.237504	PPP4R4
blue	0.513478	0.335699	PI4K2A
blue	0.669729	0.354361	RWDD2A
blue	0.685831	0.481255	RUFY1
blue	0.398962	0.246915	STARD13
blue	0.482978	0.246759	C2CD2
blue	0.395679	0.369471	SCRN1
blue	0.551614	0.324118	KLHL24
blue	0.423704	0.347644	H2BC12
blue	0.335822	0.145228	DNALI1
blue	0.302288	0.125991	ZDHHC3
blue	0.749297	0.458706	CDKN3
blue	0.670565	0.297297	NDUFS5
blue	0.758492	0.326536	ZHX2
blue	0.318263	0.365604	SLC47A1
blue	0.610308	0.151215	GMFB
blue	0.40369	0.237505	GRK3
blue	0.344908	0.286291	JTB
blue	0.614156	0.307836	MAPK10
blue	0.737662	0.459399	TIMM8A
blue	0.538127	0.228255	NEB
blue	0.660536	0.286672	TRIM56
blue	0.525057	0.334004	EXOG
blue	0.515303	0.181724	COX6B1
blue	0.448613	0.322756	PALM2AKAP2
blue	0.38167	0.314634	UPF1
blue	0.384462	0.227066	HERC6
blue	0.536252	0.289824	MOB3B
blue	0.319186	0.0880459	EFHD2
blue	0.309575	0.0125866	PSMD3
blue	0.512214	0.259632	TRAK1
blue	0.419318	0.232833	PARP12
blue	0.756074	0.327405	CLTC
blue	0.623463	0.270276	RNF114
blue	0.508318	0.243193	CHST15
blue	0.415483	0.0941584	GNB1
blue	0.434971	0.323329	SCN9A
blue	0.364013	0.0201052	FZD6
blue	0.335354	0.0675658	GALK2
blue	0.650154	0.276842	TMEM268
blue	0.662677	0.333441	FAM174B
blue	0.581021	0.298248	DLAT
blue	0.42355	0.267282	DLG1
blue	0.470574	0.402533	ADH1B
blue	0.477113	0.314615	FOXD1
blue	0.29926	0.186474	ZFHX4
blue	0.406087	0.214794	DIP2C
blue	0.628702	0.40696	GAB1
blue	0.541768	0.392108	MATN3
blue	0.441201	0.176483	CSTF3
blue	0.657535	0.14956	SMYD2
blue	0.657135	0.426412	TMEM109
blue	0.730456	0.298468	HABP4
blue	0.647852	0.197996	PTPRR
blue	0.339206	0.0688775	SLC17A5
blue	0.681614	0.325628	SYNM
blue	0.472401	0.135038	YARS1
blue	0.50883	0.33335	ARHGAP45
blue	0.492647	0.29749	ELF2
blue	0.316308	0.0650209	SLC39A1
blue	0.373117	0.141243	ITGBL1
blue	0.609935	0.250564	PXDC1
blue	0.455095	0.175733	CDC25A
blue	0.351969	0.392481	PHC1
blue	0.639767	0.324846	MPI
blue	0.664194	0.305655	LRP10
blue	0.313189	0.106068	KLF3
blue	0.569879	0.207435	TCTN1
blue	0.593401	0.319475	POLA1
blue	0.403198	0.0773816	PITPNM3
blue	0.45402	0.289307	DCP1A
blue	0.459472	0.268649	H2BC21
blue	0.372182	0.13444	FHL5
blue	0.639744	0.330084	VGLL3
blue	0.556162	0.322669	TSPOAP1
blue	0.391139	0.0675023	HMOX2
blue	0.370622	0.224962	LRP8
blue	0.554904	0.245687	SHANK1
blue	0.621764	0.187289	R3HDM1
blue	0.542416	0.222736	DEAF1
blue	0.373179	0.136558	TOMM22
blue	0.453504	0.362767	TRAM2
blue	0.592246	0.164825	REEP5
blue	0.67014	0.373903	TMEM208
blue	0.703051	0.420091	COPS8
blue	0.46504	0.299256	NCS1
blue	0.450094	0.429858	RAB3GAP1
blue	0.646172	0.376486	SCRIB
blue	0.573487	0.306823	EIF2B3
blue	0.588177	0.125607	TACC1
blue	0.417209	0.0979927	CLN8
blue	0.507407	0.15621	CDKN2C
blue	0.328434	0.131745	RALBP1
blue	0.445707	0.462036	PHF20
blue	0.514535	0.170901	IFT88
blue	0.668454	0.285444	LYRM4
blue	0.345543	0.112434	MKRN1
blue	0.662875	0.306068	SERBP1
blue	0.338894	0.00795576	UNC119B
blue	0.51897	0.196787	ADAM17
blue	0.56534	0.366035	VWA8
blue	0.514449	0.296358	CERT1
blue	0.629507	0.30073	DCLRE1C
blue	0.457245	0.323306	RAF1
blue	0.34428	0.151648	COL8A1
blue	0.759172	0.427532	ANAPC13
blue	0.587392	0.218053	IQSEC1
blue	0.306753	0.110598	TLE1
blue	0.531726	0.261667	TP53BP1
blue	0.707276	0.383938	GAPDH
blue	0.43203	0.101238	PODXL2
blue	0.529323	0.309393	ICA1
blue	0.485592	0.16444	SKI
blue	0.537108	0.142496	DNAJC1
blue	0.693275	0.284507	CDKN2D
blue	0.310519	0.252477	ZNF202
blue	0.546721	0.394082	PHLPP1
blue	0.482878	0.226525	TUBA3D
blue	0.566867	0.238572	ATP5F1D
blue	0.58232	0.209177	RYK
blue	0.353943	0.218691	SEMA6D
blue	0.408439	0.110539	CNOT7
blue	0.319115	0.167128	TOLLIP
blue	0.307052	0.128505	AKAP1
blue	0.484344	0.11401	CABYR
blue	0.314064	0.138544	OGFRL1
blue	0.370232	0.192935	KCMF1
blue	0.477941	0.367036	CHD1L
blue	0.516708	0.252665	LARP1
blue	0.513186	0.165731	TBCC
blue	0.477133	0.121933	GFOD1
blue	0.416149	0.321108	ABTB2
blue	0.373811	0.23286	KRT10
blue	0.658573	0.329607	COX7C
blue	0.692448	0.27097	CRYBG3
blue	0.384227	0.0678622	CCDC88A
blue	0.565529	0.273417	RPL22
blue	0.518082	0.25186	LRRFIP2
blue	0.574576	0.202591	SUPT4H1
blue	0.687676	0.304199	NIPBL
blue	0.469224	0.0528797	ZNF329
blue	0.470238	0.158265	MITF
blue	0.569626	0.18865	PCNX2
blue	0.58296	0.315241	SGPL1
blue	0.667139	0.37129	TCEAL2
blue	0.554976	0.276427	FAM110B
blue	0.624223	0.166781	ZNF804A
blue	0.581678	0.427922	VPS33B
blue	0.49676	0.301742	P3H2
blue	0.523085	0.121087	SLC25A40
blue	0.323324	0.104501	APBB1
blue	0.344421	0.263413	DZIP1
blue	0.473716	0.194508	BCL10
blue	0.579038	0.187184	TERF2
blue	0.585341	0.236844	DENND1B
blue	0.540615	0.29447	MAX
blue	0.40327	0.235108	WBP2
blue	0.378016	0.156217	ATP10B
blue	0.56531	0.115287	SHTN1
blue	0.367213	0.158114	MTMR9
blue	0.571435	0.403395	ZNRD2
blue	0.391314	0.407314	FGGY
blue	0.537873	0.323279	SFTPD
blue	0.776336	0.422059	AGK
blue	0.591485	0.342475	PPP1R14B
blue	0.501005	0.191591	CHRNA6
blue	0.468348	0.0814604	RPS15A
blue	0.459377	0.18841	CHML
blue	0.411961	0.357375	APBA3
blue	0.411131	0.191131	DENND4C
blue	0.388975	0.124286	NUP98
blue	0.407372	0.185345	CYLD
blue	0.466901	0.33831	FHL1
blue	0.36097	0.311412	CCNA2
blue	0.508705	0.292808	ARFGEF2
blue	0.310541	0.325078	PTGER4
blue	0.702292	0.373327	DDA1
blue	0.450798	0.204113	MAP9
blue	0.395868	0.195792	TTLL5
blue	0.579136	0.244302	LSM14A
blue	0.370689	0.128152	UBR4
blue	0.512303	0.284916	TARDBP
blue	0.527635	0.0930808	IL6R
blue	0.371149	0.276771	OSBPL3
blue	0.333188	0.0771807	RPL27A
blue	0.465399	0.209313	CYP2C8
blue	0.316809	0.12633	DPP3
blue	0.38915	0.121688	GNG12
blue	0.342724	0.194353	PARN
blue	0.388404	0.307028	ELAC2
blue	0.528004	0.204882	PSMB2
blue	0.317614	0.0919948	TRMT5
blue	0.461889	0.174097	HMGB1
blue	0.501849	0.221108	AP3B1
blue	0.435556	0.199004	KMT5B
blue	0.573033	0.306177	UIMC1
blue	0.47547	0.295811	PNPO
blue	0.793676	0.452801	BABAM1
blue	0.383116	0.109804	EPHA5
blue	0.410679	0.111044	RPL10
blue	0.405336	0.174684	RPS25
blue	0.498499	0.19667	FCGRT
blue	0.732928	0.435679	PSMC1
blue	0.419959	0.271556	RAI2
blue	0.460121	0.295463	SLC38A10
blue	0.510618	0.193782	COPG1
blue	0.336783	0.11512	ZNF430
blue	0.561176	0.262142	ANG
blue	0.643211	0.214874	OAZ1
blue	0.450196	0.11492	TUBA1C
blue	0.494046	0.259877	FBL
blue	0.779056	0.367166	P2RX5
blue	0.588775	0.375745	HNRNPC
blue	0.656943	0.299863	SRRD
blue	0.499172	0.103374	ANTXR1
blue	0.427824	0.124191	CPM
blue	0.748703	0.298834	SDHA
blue	0.562841	0.291461	SPATS2
blue	0.61936	0.456347	PSMB4
blue	0.497803	0.283764	SRSF1
blue	0.589337	0.192042	PRDM4
blue	0.416875	0.098411	PRMT5
blue	0.386791	0.178204	TBCD
blue	0.449937	0.130519	ERG
blue	0.528408	0.00122993	ATRNL1
blue	0.491693	0.277299	NUAK1
blue	0.502888	0.172059	PPOX
blue	0.36161	0.0578951	FNDC3B
blue	0.657661	0.278347	ZFYVE26
blue	0.460931	0.200106	ZFX
blue	0.501313	0.318775	EPN2
blue	0.609275	0.343749	TRPC6
blue	0.501407	0.161606	OTUD4
blue	0.497737	0.281844	USP20
blue	0.333214	0.126392	DNAJC3
blue	0.332497	0.00981635	GALNT14
blue	0.553522	0.401036	XPC
blue	0.365134	0.0965225	MFSD10
blue	0.412041	0.23459	CDK4
blue	0.431366	0.365593	VASH1
blue	0.31126	0.281887	VAMP4
blue	0.625903	0.301726	PSMC5
blue	0.379215	0.142593	MPV17
blue	0.688256	0.332934	LXN
blue	0.654403	0.344361	METTL22
blue	0.544822	0.103319	ABHD14A
blue	0.312757	0.000992921	APH1A
blue	0.378108	0.0549185	SNX5
blue	0.49565	0.355893	MEIS3P1
blue	0.709428	0.360142	SLITRK3
blue	0.35333	0.172633	RASSF8
blue	0.623846	0.342887	MRPS15
blue	0.397259	0.0560829	MCOLN1
blue	0.405748	0.161952	CXXC4
blue	0.426663	0.202161	MRPS2
blue	0.394166	0.217493	ART3
blue	0.545639	0.273799	BCOR
blue	0.383854	0.095976	SYNE3
blue	0.605236	0.48569	SUN2
blue	0.682767	0.46567	POLDIP3
blue	0.383317	0.200657	ZNF44
blue	0.457667	0.285725	TLN1
blue	0.349574	0.213588	ZMYM4
blue	0.446895	0.345765	LRCH3
blue	0.372267	0.228992	ENO1
blue	0.507381	0.412428	STX18
blue	0.503771	0.173075	TUBG2
blue	0.304719	0.0620512	CENPE
blue	0.494954	0.250607	BYSL
blue	0.510194	0.208803	RIN3
blue	0.515887	0.28749	CTIF
blue	0.460886	0.228616	FAM20B
blue	0.368848	0.237643	NUTF2
blue	0.630048	0.27364	LARGE1
blue	0.387204	0.0294799	CUTA
blue	0.547913	0.237823	PITPNB
blue	0.351341	0.203925	CLEC4E
blue	0.428064	0.19788	NCK2
blue	0.498161	0.298621	ANKZF1
blue	0.533152	0.328752	EBLN2
blue	0.59882	0.412134	RRP1B
blue	0.470039	0.29275	PLAG1
blue	0.52929	0.214726	PPP4R1
blue	0.359094	0.21345	PKNOX1
blue	0.409484	0.157861	FAP
blue	0.360128	0.0297313	PPP3CC
blue	0.515634	0.232961	CLTA
blue	0.301456	0.202931	REL
blue	0.560354	0.324997	CALHM2
blue	0.490797	0.214925	POLR3B
blue	0.45759	0.0983743	CIT
blue	0.533512	0.180192	ZMIZ1
blue	0.450738	0.347149	ATP9A
blue	0.678945	0.249075	NDUFAF4
blue	0.50967	0.156996	CHMP1B
blue	0.440631	0.138225	GPD1L
blue	0.63638	0.318486	SNU13
blue	0.589917	0.236647	CDK5RAP2
blue	0.46648	0.175759	VPS37B
blue	0.648521	0.19639	COX7A2
blue	0.605127	0.318	UCK2
blue	0.650362	0.346489	NOTCH1
blue	0.46435	0.0758	PDK3
blue	0.623266	0.0516076	EPN3
blue	0.495018	0.243708	LPIN2
blue	0.654671	0.288921	HPGD
blue	0.440125	0.236158	PRRX1
blue	0.36547	0.223486	MBP
blue	0.605955	0.316637	EBP
blue	0.534816	0.311698	TNFRSF14
blue	0.718216	0.187663	PAK1
blue	0.397665	0.300934	FCHO1
blue	0.456218	0.391306	LCOR
blue	0.345459	0.228904	MDC1
blue	0.439518	0.264192	ARHGEF17
blue	0.305229	0.0881256	PEA15
blue	0.368013	0.378178	USP21
blue	0.498272	0.325773	PHF10
blue	0.600015	0.309713	PDE6H
blue	0.335481	0.103482	ABHD5
blue	0.681354	0.333123	VAMP3
blue	0.633652	0.308626	TOR1A
blue	0.377016	0.417576	PATZ1
blue	0.666394	0.401824	SMPD3
blue	0.336445	0.304221	IKZF5
blue	0.498575	0.0381381	PTPN11
blue	0.449509	0.230572	B9D1
blue	0.477245	0.298263	POLR3C
blue	0.576208	0.207265	TNFAIP1
blue	0.431805	0.273964	FKBP11
blue	0.597281	0.203557	MTCH1
blue	0.501455	0.304247	SUPV3L1
blue	0.444995	0.362024	PINK1
blue	0.52348	0.233926	KLF13
blue	0.703138	0.213042	ANP32B
blue	0.438586	0.283638	TPM3
blue	0.330224	0.113819	TTBK2
blue	0.345325	0.0810376	DEXI
blue	0.361237	0.196641	PHACTR1
blue	0.605525	0.266086	TMEM97
blue	0.384041	0.212831	DOK4
blue	0.544537	0.176045	AGMAT
blue	0.394463	0.221607	NEO1
blue	0.325227	0.145233	SNRNP200
blue	0.393364	0.285756	INVS
blue	0.469656	0.187942	DAP
blue	0.537517	0.272462	TMBIM6
blue	0.449369	0.323558	STAG3L4
blue	0.549462	0.30396	TMEM177
blue	0.52559	0.0648492	WWC2
blue	0.607537	0.367326	MAML1
blue	0.568742	0.454769	FAM32A
blue	0.383213	0.248475	CNDP2
blue	0.507433	0.273228	BPHL
blue	0.747399	0.328532	UQCC1
blue	0.689106	0.31145	PITRM1
blue	0.418724	0.0415461	SYF2
blue	0.554502	0.370148	SIRT7
blue	0.324556	0.261406	ITCH
blue	0.436537	0.413723	TPD52L2
blue	0.439245	0.273568	HIRIP3
blue	0.392083	0.123851	ARPP19
blue	0.646627	0.36883	THOC1
blue	0.387903	0.174067	BSDC1
blue	0.506102	0.282419	GPM6B
blue	0.49937	0.293361	NOP16
blue	0.494855	0.215265	AATF
blue	0.474795	0.196417	ZNF518A
blue	0.457908	0.272342	N4BP2L1
blue	0.361706	0.335949	MICAL3
blue	0.390038	0.305396	KEAP1
blue	0.502861	0.357271	BFSP1
blue	0.31346	0.0397599	MFSD5
blue	0.440502	0.353082	APBB2
blue	0.458643	0.210687	BZW2
blue	0.326118	0.0578681	TK2
blue	0.672931	0.263156	RAB27B
blue	0.606425	0.284177	AIFM1
blue	0.398457	0.149291	CEP164
blue	0.519019	0.369181	ERLIN1
blue	0.467277	0.0340463	LMO1
blue	0.623607	0.150144	RNF187
blue	0.507308	0.391877	GSDMB
blue	0.359792	0.113359	GPR85
blue	0.430593	0.233424	CRTAP
blue	0.426752	0.289929	DHX57
blue	0.537719	0.323073	AGO2
blue	0.504587	0.356151	BACH2
blue	0.393319	0.396673	SNUPN
blue	0.65806	0.371316	CAMKMT
blue	0.491485	0.11568	GPR176
blue	0.494532	0.341777	GPR143
blue	0.655282	0.358358	RMND1
blue	0.718619	0.366427	JPT1
blue	0.602927	0.345196	SLC25A44
blue	0.349608	0.144039	GRIK1
blue	0.345878	0.219435	ZSCAN16
blue	0.420526	0.285275	ZNF26
blue	0.455053	0.0965059	AGO3
blue	0.360401	0.146692	TMOD1
blue	0.356138	0.151269	C5
blue	0.574567	0.267567	PTP4A2
blue	0.687307	0.407868	PIEZO1
blue	0.533289	0.318269	CSNK2A1
blue	0.390518	0.0543773	AAMDC
blue	0.5318	0.285573	FRMD8
blue	0.343344	0.033889	GRM7
blue	0.534738	0.307723	ZNF665
blue	0.360992	0.219673	ABCF2
blue	0.52422	0.137387	RAPGEFL1
blue	0.475022	0.0382796	APOL3
blue	0.472801	0.285338	RTCB
blue	0.593882	0.177403	MADD
blue	0.511856	0.258784	CASP6
blue	0.400543	0.028312	PATJ
blue	0.558122	0.334202	LRFN3
blue	0.416158	0.211369	RPL19
blue	0.524768	0.296981	IQSEC3
blue	0.422326	0.185105	ITGA6
blue	0.435837	0.307853	PFDN1
blue	0.391212	0.262779	SWAP70
blue	0.574263	0.349734	NUDT18
blue	0.432059	0.215445	MON1B
blue	0.413592	0.297379	IFT20
blue	0.431622	0.190557	DGKI
blue	0.391686	0.363531	NSUN5P1
blue	0.444792	0.320006	STK10
blue	0.518092	0.216577	LRRC37A2
blue	0.44759	0.107085	SLC2A11
blue	0.486231	0.269023	CDIPT
blue	0.34751	0.260504	RAC3
blue	0.611615	0.343533	PEX14
[truncated: 8,002 more rows]

## Sheet: Table S4
Supplementary Table 4. Key genes and the associated KEGG pathways in the substantia nigra
List	hsa05030 Cocaine addiction	hsa04080 Neuroactive ligand-receptor in	hsa04666 Fc gamma R-mediated phagocytos	hsa05022 Pathways of neurodegeneration	hsa04726 Serotonergic synapse	hsa04721 Synaptic vesicle cycle	hsa04512 ECM-receptor interaction	hsa04010 MAPK signaling pathway	hsa03320 PPAR signaling pathway	hsa04024 cAMP signaling pathway
SYT1	0	0	0	0	0	1	0	0	0	0
SYT17	0	0	0	0	0	0	0	0	0	0
TAC1	0	1	0	0	0	0	0	0	0	0
TAGLN	0	0	0	0	0	0	0	0	0	0
TBC1D19	0	0	0	0	0	0	0	0	0	0
TBC1D9	0	0	0	0	0	0	0	0	0	0
TH	1	0	0	1	0	0	0	0	0	0
TMEM140	0	0	0	0	0	0	0	0	0	0
TMEM255A	0	0	0	0	0	0	0	0	0	0
TMEM35A	0	0	0	0	0	0	0	0	0	0
TPBG	0	0	0	0	0	0	0	0	0	0
TRPC6	0	0	0	0	0	0	0	0	0	0
TSPAN13	0	0	0	0	0	0	0	0	0	0
TUBA4A	0	0	0	1	0	0	0	0	0	0
TUBB2A	0	0	0	1	0	0	0	0	0	0
TUBB3	0	0	0	1	0	0	0	0	0	0
UGT8	0	0	0	0	0	0	0	0	0	0
VAV3	0	0	1	0	0	0	0	0	0	1
VRK1	0	0	0	0	0	0	0	0	0	0
VSNL1	0	0	0	0	0	0	0	0	0	0
ABCA8	0	0	0	0	0	0	0	0	0	0
ACOT7	0	0	0	0	0	0	0	0	0	0
ADH1B	1	0	0	0	0	0	0	0	0	0
AGTR1	0	1	0	0	0	0	0	0	0	0
AKR1C3	0	0	0	0	0	0	0	0	0	0
AMPH	0	0	1	0	0	0	0	0	0	0
ANGPT1	0	0	0	0	0	0	0	1	0	0
ANK1	0	0	0	0	0	0	0	0	0	0
ATP8A2	0	0	0	0	0	0	0	0	0	0
AXIN1	0	0	0	1	0	0	0	0	0	0
AZGP1	0	0	0	0	0	0	0	0	0	0
BDNF	1	0	0	1	0	0	0	1	0	1
BEX1	0	0	0	0	0	0	0	0	0	0
BFSP1	0	0	0	0	0	0	0	0	0	0
CACNA2D2	0	0	0	0	0	0	0	1	0	0
CADPS	0	0	0	0	0	0	0	0	0	0
CADPS2	0	0	0	0	0	0	0	0	0	0
CAV1	0	0	0	0	0	0	0	0	0	0
CBLN1	0	0	0	0	0	0	0	0	0	0
CCK	0	1	0	0	0	0	0	0	0	0
CDH8	0	0	0	0	0	0	0	0	0	0
CDK5R2	0	0	0	0	0	0	0	0	0	0
CDKN1C	0	0	0	0	0	0	0	0	0	0
CFH	0	0	0	0	0	0	0	0	0	0
CHGB	0	0	0	0	0	0	0	0	0	0
CLSTN2	0	0	0	0	0	0	0	0	0	0
CNIH3	0	0	0	0	0	0	0	0	0	0
CNTN6	0	0	0	0	0	0	0	0	0	0
CSRNP3	0	0	0	0	0	0	0	0	0	0
CUX2	0	0	0	0	0	0	0	0	0	0
CYP27A1	0	0	0	0	0	0	0	0	1	0
DDC	1	0	0	0	1	0	0	0	0	0
DDX25	0	0	0	0	0	0	0	0	0	0
DENR	0	0	0	0	0	0	0	0	0	0
DLK1	0	0	0	0	0	0	0	0	0	0
DLL3	0	0	0	0	0	0	0	0	0	0
DRD2	1	1	0	1	0	0	0	0	0	1
ELAVL2	0	0	0	0	0	0	0	0	0	0
EN1	0	0	0	0	0	0	0	0	0	0
EPHA5	0	0	0	0	0	0	0	0	0	0
ERC2	0	0	0	0	0	0	0	0	0	0
FA2H	0	0	0	0	0	0	0	0	0	0
FABP6	0	0	0	0	0	0	0	0	1	0
FABP7	0	0	0	0	0	0	0	0	1	0
FGF13	0	0	0	0	0	0	0	0	0	0
FGF9	0	1	0	0	0	0	0	1	0	0
FGGY	0	0	0	0	0	0	0	0	0	0
FGR	0	0	0	0	0	0	0	0	0	0
FKBP1B	0	0	0	0	0	0	0	0	0	0
FOXA1	0	0	0	0	0	0	0	0	0	0
PCDH8	0	0	0	0	0	0	0	0	0	0
PCSK1	0	0	0	0	0	0	0	0	0	0
PID1	0	0	0	0	0	0	0	0	0	0
PIP5K1B	0	0	1	0	0	0	0	0	0	0
PLPP2	0	0	1	0	0	0	0	0	0	0
PLPPR4	0	0	0	0	0	0	0	0	0	0
PPFIA2	0	0	0	0	0	0	0	0	0	0
PRELP	0	0	0	0	0	0	0	0	0	0
PSEN2	0	0	0	1	0	0	0	0	0	0
PTPN20	0	0	0	0	0	0	0	0	0	0
PTPRN	0	0	0	0	0	0	0	0	0	0
PTPRN2	0	0	0	0	0	0	0	0	0	0
RALYL	0	0	0	0	0	0	0	0	0	0
RAP1GAP2	0	0	0	0	0	0	0	0	0	0
RBKS	0	0	0	0	0	0	0	0	0	0
RBM4B	0	0	0	0	0	0	0	0	0	0
RCAN2	0	0	0	0	0	0	0	0	0	0
REEP1	0	0	0	0	0	0	0	0	0	0
RET	0	1	0	0	0	0	0	1	0	0
RFK	0	0	0	0	0	0	0	0	0	0
RGS4	0	0	0	0	0	0	0	0	0	0
RIMBP2	0	0	0	0	0	0	0	0	0	0
RIMS3	0	0	0	0	0	0	0	0	0	0
RPH3A	0	0	0	0	0	0	0	0	0	0
S100A12	0	0	0	0	0	0	0	0	0	0
S100A4	0	0	0	0	0	0	0	0	0	0
SCG2	0	0	0	0	0	0	0	0	0	0
SCN2A	0	0	0	0	0	0	0	0	0	0
SCN3B	0	0	0	0	0	0	0	0	0	0
SDC1	0	0	0	0	0	0	1	0	0	0
SEZ6L	0	0	0	0	0	0	0	0	0	0
SLC18A2	1	0	0	1	1	1	0	0	0	0
SLC25A12	0	0	0	0	0	0	0	0	0	0
SLC4A3	0	0	0	0	0	0	0	0	0	0
SLC6A3	1	0	0	1	0	1	0	0	0	0
SLCO4A1	0	0	0	0	0	0	0	0	0	0
SLIT1	0	0	0	0	0	0	0	0	0	0
SMPX	0	0	0	0	0	0	0	0	0	0
SNAP91	0	0	0	0	0	0	0	0	0	0
SNX10	0	0	0	0	0	0	0	0	0	0
SRD5A1	0	0	0	0	0	0	0	0	0	0
STMN2	0	0	0	0	0	0	0	0	0	0
STXBP1	0	0	0	0	0	1	0	0	0	0
SULT4A1	0	0	0	0	0	0	0	0	0	0
SUN2	0	0	0	0	0	0	0	0	0	0
SUSD4	0	0	0	0	0	0	0	0	0	0
SV2A	0	0	0	0	0	0	1	0	0	0
SV2B	0	0	0	0	0	0	1	0	0	0
SV2C	0	0	0	0	0	0	1	0	0	0
SYNGR3	0	0	0	0	0	0	0	0	0	0
FRYL	0	0	0	0	0	0	0	0	0	0
GABBR2	0	1	0	0	1	0	0	0	0	1
GABRB1	0	1	0	0	1	0	0	0	0	0
GAP43	0	0	0	0	0	0	0	0	0	0
GBE1	0	0	0	0	0	0	0	0	0	0
GFRA1	0	0	0	0	0	0	0	0	0	0
GNG3	1	0	0	0	1	0	0	0	0	0
GOT1	1	0	0	0	0	0	0	0	0	0
GPRASP1	0	0	0	0	0	0	0	0	0	0
GRIA1	1	1	0	1	0	0	0	0	0	1
GRP	0	1	0	0	0	0	0	0	0	0
HSPA1L	0	0	0	0	0	0	0	1	0	0
HSPA2	0	0	0	0	0	0	0	0	0	0
INA	0	0	0	0	0	0	0	0	0	0
INPP5D	0	0	1	0	0	0	0	0	0	0
INSM1	0	0	0	0	0	0	0	0	0	0
KCND3	0	0	0	0	0	0	0	0	0	0
KCNJ6	1	0	0	0	1	0	0	0	0	0
KIAA0319	0	0	0	0	0	0	0	0	0	0
L1CAM	0	0	0	0	0	0	0	0	0	0
LBH	0	0	0	0	0	0	0	0	0	0
LRP2	0	0	0	0	0	0	0	0	0	0
LRRC49	0	0	0	0	0	0	0	0	0	0
LRRN3	0	0	0	0	0	0	0	0	0	0
MAGEL2	0	0	0	0	0	0	0	0	0	0
MAN2A1	0	0	0	0	0	0	0	0	0	0
MATN3	0	0	0	0	0	0	0	0	0	0
MID1IP1	0	0	0	0	0	0	0	0	0	0
MLLT11	0	0	0	0	0	0	0	0	0	0
MPPED2	0	0	0	0	0	0	0	0	0	0
NAP1L2	0	0	0	0	0	0	0	0	0	0
NCAPG	0	0	0	0	0	0	0	0	0	0
NDRG4	0	0	0	0	0	0	0	0	0	0
NEFH	0	0	0	1	0	0	0	0	0	0
NEFL	0	0	0	1	0	0	0	0	0	0
NELL2	0	0	0	0	0	0	0	0	0	0
NETO2	0	0	0	0	0	0	0	0	0	0
NMNAT2	0	0	0	0	0	0	0	0	0	0
NPTX2	0	0	0	0	0	0	0	0	0	0
NR4A2	0	0	0	0	0	0	0	0	0	0
NRIP3	0	0	0	0	0	0	0	0	0	0
NRXN3	0	0	0	0	0	0	0	0	0	0
NSG1	0	0	0	0	0	0	0	0	0	0
NTSR1	0	1	0	0	0	0	0	0	0	0
NUDT11	0	0	0	0	0	0	0	0	0	0
OR7A5	0	0	0	0	0	0	0	0	0	0
P2RX5	0	1	0	0	0	0	0	0	0	0
P2RX7	0	1	0	0	0	0	0	0	0	0
PAN2	0	0	0	0	0	0	0	0	0	0
PBX1	0	0	0	0	0	0	0	0	0	0

## Sheet: Table S5
Supplementary Table 5. Classified KEGG pathways of the key genes in the substantia nigra
class I	class II	class III	class III genes	class III gene count	class II genes	class II gene count
Metabolism	Amino acid metabolism	Tyrosine metabolism	ADH1B/DDC/GOT1/TH	4	ADH1B/DDC/GOT1/TH	4
Cellular Processes	Cellular community - eukaryotes	Gap junction	DRD2/TUBA4A/TUBB2A/TUBB3	4	DRD2/TUBA4A/TUBB2A/TUBB3	4
Organismal Systems	Endocrine system	PPAR signaling pathway	CYP27A1/FABP6/FABP7	3	CYP27A1/FABP6/FABP7	3
Organismal Systems	Immune system	Fc gamma R-mediated phagocytosis	AMPH/INPP5D/PIP5K1B/PLPP2/VAV3	5	AMPH/INPP5D/PIP5K1B/PLPP2/VAV3	5
Organismal Systems	Nervous system	Dopaminergic synapse	DDC/DRD2/GNG3/GRIA1/KCNJ6/SLC6A3/SLC18A2/TH	8	DDC/DRD2/GNG3/GRIA1/KCNJ6/SLC6A3/SLC18A2/TH/GABRB1/STXBP1/SYT1/GABBR2	12
Organismal Systems	Nervous system	Serotonergic synapse	DDC/GABRB1/GNG3/KCNJ6/SLC18A2	5	DDC/DRD2/GNG3/GRIA1/KCNJ6/SLC6A3/SLC18A2/TH/GABRB1/STXBP1/SYT1/GABBR2	12
Organismal Systems	Nervous system	Synaptic vesicle cycle	SLC6A3/SLC18A2/STXBP1/SYT1	4	DDC/DRD2/GNG3/GRIA1/KCNJ6/SLC6A3/SLC18A2/TH/GABRB1/STXBP1/SYT1/GABBR2	12
Organismal Systems	Nervous system	GABAergic synapse	GABRB1/GNG3/KCNJ6/GABBR2	4	DDC/DRD2/GNG3/GRIA1/KCNJ6/SLC6A3/SLC18A2/TH/GABRB1/STXBP1/SYT1/GABBR2	12
Human Diseases	Neurodegenerative disease	Pathways of neurodegeneration - multiple diseases	BDNF/GRIA1/NEFH/NEFL/PSEN2/SLC6A3/TUBA4A/TUBB2A/AXIN1/TUBB3	10	BDNF/GRIA1/NEFH/NEFL/PSEN2/SLC6A3/TUBA4A/TUBB2A/AXIN1/TUBB3/DRD2/SLC18A2/TH	13
Human Diseases	Neurodegenerative disease	Parkinson disease	DRD2/SLC6A3/SLC18A2/TH/TUBA4A/TUBB2A/TUBB3	7	BDNF/GRIA1/NEFH/NEFL/PSEN2/SLC6A3/TUBA4A/TUBB2A/AXIN1/TUBB3/DRD2/SLC18A2/TH	13
Environmental Information Processing	Signal transduction	Calcium signaling pathway	AGTR1/FGF9/NTSR1/P2RX5/P2RX7/RET	6	AGTR1/FGF9/NTSR1/P2RX5/P2RX7/RET/ANGPT1/BDNF/HSPA1L/CACNA2D2/DRD2/GRIA1/GABBR2/VAV3	14
Environmental Information Processing	Signal transduction	MAPK signaling pathway	ANGPT1/BDNF/FGF9/HSPA1L/RET/CACNA2D2	6	AGTR1/FGF9/NTSR1/P2RX5/P2RX7/RET/ANGPT1/BDNF/HSPA1L/CACNA2D2/DRD2/GRIA1/GABBR2/VAV3	14
Environmental Information Processing	Signal transduction	cAMP signaling pathway	BDNF/DRD2/GRIA1/GABBR2/VAV3	5	AGTR1/FGF9/NTSR1/P2RX5/P2RX7/RET/ANGPT1/BDNF/HSPA1L/CACNA2D2/DRD2/GRIA1/GABBR2/VAV3	14
Environmental Information Processing	Signaling molecules and interaction	Neuroactive ligand-receptor interaction	AGTR1/CCK/DRD2/GABRB1/GRIA1/GRP/NTSR1/P2RX5/P2RX7/TAC1/GABBR2	11	AGTR1/CCK/DRD2/GABRB1/GRIA1/GRP/NTSR1/P2RX5/P2RX7/TAC1/GABBR2/SDC1/SV2B/SV2A/SV2C	15
Environmental Information Processing	Signaling molecules and interaction	ECM-receptor interaction	SDC1/SV2B/SV2A/SV2C	4	AGTR1/CCK/DRD2/GABRB1/GRIA1/GRP/NTSR1/P2RX5/P2RX7/TAC1/GABBR2/SDC1/SV2B/SV2A/SV2C	15
Human Diseases	Substance dependence	Cocaine addiction	BDNF/DDC/DRD2/SLC6A3/SLC18A2/TH	6	BDNF/DDC/DRD2/SLC6A3/SLC18A2/TH/GRIA1/GNG3/GABRB1/KCNJ6/GABBR2	11
Human Diseases	Substance dependence	Amphetamine addiction	DDC/GRIA1/SLC6A3/SLC18A2/TH	5	BDNF/DDC/DRD2/SLC6A3/SLC18A2/TH/GRIA1/GNG3/GABRB1/KCNJ6/GABBR2	11
Human Diseases	Substance dependence	Alcoholism	BDNF/DDC/DRD2/GNG3/SLC6A3/SLC18A2/TH	7	BDNF/DDC/DRD2/SLC6A3/SLC18A2/TH/GRIA1/GNG3/GABRB1/KCNJ6/GABBR2	11
Human Diseases	Substance dependence	Morphine addiction	GABRB1/GNG3/KCNJ6/GABBR2	4	BDNF/DDC/DRD2/SLC6A3/SLC18A2/TH/GRIA1/GNG3/GABRB1/KCNJ6/GABBR2	11

## Sheet: Table S6
Supplementary Table 6. DEGs identified in the blood with threshold P value <0.05
Gene	P value	log2(Fold-change)
HLA-DQA1	0.00177936	-0.960031
XIST	0.00355802	-0.939891
ENPP7	0.00711322	-0.548192
SCN3A	6.8851e-05	-0.488612
TUBB2A	0.00533597	-0.488608
SCARNA17	0.0106656	-0.423668
MALAT1	0.0124407	-0.417405
LRRN3	0.00017467	-0.40148
PLEKHN1	0.0159889	-0.391009
SLC22A31	0.0177619	-0.389089
SLC38A4	0.0124407	-0.38205
ABCD2	0.00355802	-0.379153
NKX1-1	0.0213059	-0.375985
IGHV5-78	0.00040501	-0.375708
ND6	0.0230768	-0.374888
LOC102724884	0.0283854	-0.367154
PURG	0.00177936	-0.365825
LOC105371038	0.0301535	-0.363539
NPW	0.0319209	-0.362768
C2CD2	0.0195343	-0.34731
CDC42-IT1	0.0354536	-0.341188
PRCAT47	0.0407475	-0.339901
ZFAND1	0.00711322	-0.33548
TXLNA	0.0143902	-0.333671
DGCR14	0.046035	-0.329905
DNTT	0.0389836	-0.32813
CRLF1	0.0336876	-0.32269
LOC101930071	0.0477961	-0.320486
SDHAF3	0.00533597	-0.318201
IFT57	0.0283854	-0.318007
MCF2L-AS1	0.00892876	-0.312721
MCF2L2	0.0319209	-0.307897
GLRX5	0.00147416	-0.305823
HBD	0.024847	-0.304141
EPS8L2	0.0217754	-0.294856
VPREB3	0.0195343	-0.291064
ZMYM1	0.0106656	-0.287396
ZBTB33	0.0213059	-0.27603
AKR1C4	0.037219	-0.27313
PTPN20	0.0142152	-0.267476
SNCA	0.00434943	-0.263927
BANK1	0.0393073	-0.257641
CYSLTR2	0.0441543	-0.25658
PTPRK	0.0425107	-0.253684
KCNA2	0.0442732	-0.251418
KRT1	0.00466316	-0.24866
GPR18	0.00316858	-0.245365
CCR9	0.0142152	-0.244979
CASP8AP2	0.0177619	-0.242556
MPHOSPH8	0.0477961	-0.236954
RPS11	0.00177936	-0.234712
CMAS	0.0425107	-0.233696
FER	0.046035	-0.233669
DOCK10	0.0242057	-0.232987
DSP	0.00711322	-0.231825
CLIC2	0.0230768	-0.226098
CEP295	0.0301535	-0.225443
TCL1A	0.0106656	-0.220221
BCL11B	0.0148084	-0.215737
ID3	0.0122581	-0.213635
ATP6V0E2	0.0304211	-0.210806
FAM102A	0.0353662	-0.210731
NELL2	0.00515388	-0.20969
ARHGAP12	0.0266166	-0.209037
RHOH	0.0425107	-0.208772
IFI27	0.00888976	-0.200118
TMEM204	0.0442732	-0.190555
TRAK2	0.00888976	-0.189354
DSERG1	0.00533597	-0.1877
AK5	0.046035	-0.18468
PIP4K2A	0.0134369	-0.1839
FAM46C	0.0266166	-0.179565
PRKACB	0.0453477	-0.174933
NOL7	0.00322427	-0.171651
HELLS	0.0230768	-0.169767
GAL3ST4	0.0354536	-0.169055
GIT1	0.0427422	-0.164024
MIR1244-3	0.0343067	-0.162722
RBM38	0.0389836	-0.160996
TENM1	0.0354536	-0.157979
RPL27A	0.0336876	-0.157923
ITK	0.0271342	-0.156295
HBE1	0.0442732	-0.153488
KLRC4	0.0301535	-0.148251
ACACA	0.0326435	-0.147492
CORO2B	0.00355802	-0.145384
ANP32B	0.0338872	-0.143399
PCDHB13	0.0186758	-0.143391
FXYD2	0.0336876	-0.142806
CCT2	0.0254671	-0.142733
IGHD	0.0213059	-0.142658
FXYD6-FXYD2	0.037219	-0.140926
GPT	0.0195343	-0.140359
CD247	0.0366579	-0.13842
SPINK2	0.0495565	-0.134749
STAP1	0.0389836	-0.130914
FHIT	0.0266166	-0.128196
RPL38	0.0142152	-0.121297
GALR3	0.0495565	-0.114843
IFI44L	0.0407475	-0.113739
SPRY1	0.024847	-0.104828
ZNF354A	0.030921	-0.10092
NOTCH2NL	0.0108889	-0.100416
ELOVL4	0.0124407	-0.096495
HPCAL4	0.0283854	-0.093569
CAPN2	0.0487689	-0.0750729
ZNF652	0.0159889	-0.0710337
SCAI	0.0319209	-0.0557663
KRT3	0.037219	-0.0209396
CD7	0.022696	0.049309
NR1H2	0.047324	0.071201
CORIN	0.04118	0.08559
VAMP2	0.04118	0.089429
OAS3	0.03913	0.10844
H1FX	0.004135	0.112074
SOWAHC	0.022696	0.118514
CYP1B1	0.032974	0.122249
RAP2A	0.047324	0.125711
AZU1	0.02681	0.137176
NME8	0.04937	0.142323
ENC1	0.018578	0.154851
COPE	0.036676	0.161512
CFD	0.03913	0.165502
EFHD2	0.034193	0.167711
RNF19B	0.018578	0.169787
CST7	0.017893	0.169929
ADAMTS5	0.014456	0.170669
S100A11	0.045174	0.171548
IRS2	0.048001	0.172175
SEMA3C	0.028866	0.173569
DDO	0.020673	0.174391
RNASE4	0.02681	0.175054
ZNF281	0.008736	0.175626
OASL	0.045277	0.176216
NUAK1	0.006201	0.176618
ABHD5	0.049154	0.186598
PPEF2	0.047324	0.188218
KRT23	0.037692	0.190614
PLA2G7	0.043229	0.191949
NEUROD4	0.016836	0.192718
LPL	0.010331	0.195965
EPB41L3	0.002175	0.198635
NINJ1	0.019912	0.199126
LILRA5	0.008266	0.200625
ZYX	0.008266	0.200821
ZBTB38	0.011581	0.201074
LSP1	0.024888	0.201392
CEBPD	0.043516	0.203162
SLCO4C1	0.037079	0.206381
RNF24	0.035922	0.206605
PRR14	0.047429	0.214304
FOS	0.016663	0.21657
AHNAK2	0.032974	0.2192
LINC00328	0.04937	0.220144
SLC25A20	0.035027	0.221584
ACTN4	0.043229	0.223233
CFP	0.022234	0.224379
MIR8085	0.014329	0.22514
TCN1	0.039502	0.22971
COL4A1	0.020291	0.230557
RPS2P45	0.035027	0.232083
PTPN13	0.045277	0.233196
ETV2	0.022696	0.233868
PRKCD	0.032974	0.234471
KAZN	0.009907	0.23684
PRR34	0.037079	0.239543
CSF3R	0.030921	0.246575
FKBP5	0.020637	0.249035
SLC15A3	0.005758	0.250413
LARP6	0.04162	0.2564
CHST7	0.04118	0.260469
PDE5A	0.024753	0.274806
KRT20	0.008266	0.280586
BTN1A1	0.03913	0.281619
SPI1	0.006201	0.282085
KLKB1	0.012394	0.286899
IL18R1	0.004317	0.293432
SOCS7	0.019538	0.293657
COL4A5	0.028866	0.300645
SST	0.018578	0.301659
HOXB9	0.014456	0.30212
MAGEA2B	0.006201	0.314939
FKBP9	0.013851	0.315321
MMP9	0.016319	0.316062
SYCP2	0.043229	0.316687
G6PD	0.004497	0.326062
ZKSCAN8	0.025947	0.326304
PTGDS	0.028866	0.327256
ADGRG3	0.00051	0.329478
HIST1H3B	0.010331	0.329896
GPR68	0.004135	0.334174
ARG1	0.01115	0.340646
ANKRD11	0.016518	0.346166
ALYREF	0.04937	0.347858
CEACAM8	0.020637	0.349
SLC35G2	0.024753	0.354426
OSCAR	0.045277	0.355211
LOC145474	0.037079	0.364906
SNHG9	0.035027	0.372142
EREG	0.004135	0.402394
BMX	3.64e-05	0.410853
MVB12A	0.014456	0.430445
NAPSB	0.012394	0.434226
INAFM1	0.010331	0.437221
EIF1AY	0.016518	0.604067
BTNL3	0.002068	0.626212
KDM5D	8.02e-05	0.731299
TXLNGY	0.007874	0.733698
RPS4Y1	4.75e-07	1.08469

## Sheet: Table S7
Supplementary Table 7. WGCNA combined results in the blood
Module	MM	GS	gene name
blue	0.703245	0.0828711	MUC8
blue	0.725456	0.0946726	RAB2A
blue	0.572642	0.0470533	RIF1
blue	0.733766	0.0783954	ZNF654
blue	0.597559	0.00504514	AFF3
blue	0.645462	0.0916511	ST3GAL6
blue	0.849289	0.00835333	HMG20A
blue	0.816248	0.0261712	BEX4
blue	0.8114	0.0278379	KIN
blue	0.791164	0.0200505	GSPT2
blue	0.808138	0.000636055	DCAF17
blue	0.552543	0.0589733	FOLR1
blue	0.727832	0.0231957	ZNF271P
blue	0.649007	0.0820375	RNASE4
blue	0.615343	0.0165543	PRKAA1
blue	0.636394	0.0225592	PRKCA
blue	0.684528	0.0259498	TCEAL4
blue	0.730593	0.0753788	PRKX
blue	0.664709	0.0827981	CDK14
blue	0.688126	0.0722545	ATM
blue	0.778804	0.118725	KANK2
blue	0.761577	0.00193819	LRIG2
blue	0.872358	0.0629419	HTR4
blue	0.784288	0.0465999	SOX15
blue	0.887774	0.0654075	SCNN1A
blue	0.815466	0.0350058	NCBP1
blue	0.843353	0.0901989	MORN1
blue	0.799146	0.0712908	ZNF137P
blue	0.85751	0.0513508	COL1A1
blue	0.630391	0.0588484	CFDP1
blue	0.820711	0.0943532	ACACB
blue	0.741441	0.00814589	DFFB
blue	0.856085	0.0633289	EVX1
blue	0.807416	0.0781948	SEPT5.GP1BB
blue	0.680366	0.000858406	RBM48
blue	0.793256	0.0944572	IGH
blue	0.786564	0.000898544	PSMG1
blue	0.737778	0.0185211	PRB1
blue	0.753586	0.00905843	ZNF567
blue	0.734391	0.0357556	PAK4
blue	0.592503	0.126011	AGMAT
blue	0.635788	0.021881	SLC9A7
blue	0.80632	0.0437084	QTRT2
blue	0.561419	0.0508473	NUDT7
blue	0.825319	0.040388	GALR3
blue	0.777061	0.112664	BBOF1
blue	0.641597	0.0689922	INPP4B
blue	0.67385	0.0182491	DIS3
blue	0.856826	0.0770395	YIPF2
blue	0.709935	0.0386889	NAA35
blue	0.709921	0.0686386	NRG1
blue	0.841088	0.0820378	POU6F1
blue	0.75962	0.0133371	EPOR
blue	0.805432	0.0959809	GIT1
blue	0.599922	0.0754923	MAN1C1
blue	0.675136	0.0819265	ODF2
blue	0.78161	0.0503231	CLDN5
blue	0.819957	0.0683996	ADAMTS13
blue	0.837104	0.0400615	RARG
blue	0.772779	0.0511177	DERA
blue	0.850325	0.0574494	NFATC4
blue	0.715054	0.0485581	ZNF195
blue	0.864962	0.0712429	SLC1A2
blue	0.73899	0.0260339	ACAD8
blue	0.666799	0.0657647	PDCD6P1
blue	0.831219	0.0305599	CACNG4
blue	0.80107	0.0646204	PNO1
blue	0.705429	0.023089	CES3
blue	0.630083	0.0606843	DUSP5
blue	0.700699	0.0554769	CFB
blue	0.645784	0.00355107	HERC2
blue	0.881076	0.0475057	RHOD
blue	0.562446	0.127117	PHLPP1
blue	0.626499	0.126165	TBX1
blue	0.691492	0.0156478	ZNF318
blue	0.646142	0.0330796	SORD
blue	0.764023	0.0763541	SMS
blue	0.856877	0.0320637	AVPR1B
blue	0.678015	0.012208	SMURF1
blue	0.608442	0.0318546	CPSF6
blue	0.54683	0.0316905	SAC3D1
blue	0.766968	0.0141374	OPN3
blue	0.850006	0.0817237	MYOD1
blue	0.895436	0.0590349	SPDEF
blue	0.692215	0.0239715	SLC35A3
blue	0.805704	0.110109	RPS6KC1
blue	0.842653	0.0679576	WNT7B
blue	0.766989	0.101278	FAXDC2
blue	0.901832	0.0446351	CHRNB2
blue	0.754518	0.0379259	DDX54
blue	0.773001	0.000304285	PAXIP1
blue	0.715252	0.0677998	ASCC1
blue	0.614919	0.0340352	DIAPH2
blue	0.729347	0.0454197	COG5
blue	0.692026	0.0646033	FGF18
blue	0.772101	0.0309216	C1QBP
blue	0.8264	0.0617493	HBE1
blue	0.603016	0.0195053	SLC44A1
blue	0.677098	0.0362451	QRSL1
blue	0.757317	0.0986392	PCDHB13
blue	0.769817	0.00855645	ADAMTS2
blue	0.683974	0.0728595	ROCK2
blue	0.756058	0.0385764	RRP1
blue	0.661852	0.051614	MRPL44
blue	0.844992	0.0825207	TOM1L2
blue	0.883083	0.0210773	ARVCF
blue	0.863006	0.0423932	KCTD17
blue	0.717468	0.0542293	AGPS
blue	0.765537	0.0992304	CYP2D6
blue	0.864585	0.0886902	CRAT
blue	0.622471	0.0419333	WARS2
blue	0.644993	0.0241069	FCF1
blue	0.743175	0.0117105	BBC3
blue	0.875579	0.0310356	GAS8
blue	0.694984	0.0237349	LIAS
blue	0.574689	0.00554299	SLC7A1
blue	0.708297	0.00516842	MTA1
blue	0.711929	0.092237	RNF31
blue	0.791046	0.0520415	OSGIN1
blue	0.840713	0.0161284	PTCRA
blue	0.843193	0.0724048	PAWR
blue	0.557136	0.020389	MCUR1
blue	0.801933	0.0592808	NYX
blue	0.70547	0.0577927	AP5Z1
blue	0.849104	0.066674	NPR1
blue	0.619916	0.0578118	GUF1
blue	0.871406	0.0190923	GJC2
blue	0.775075	0.0489696	PACS2
blue	0.673017	0.0456511	MRPL58
blue	0.707183	0.000122152	PNPLA2
blue	0.76094	0.0430385	ZNF236
blue	0.732695	0.0390337	DUSP8
blue	0.641359	0.0756767	RALGDS
blue	0.867112	0.01348	RAB3IL1
blue	0.730635	0.0100578	RFC4
blue	0.841553	0.0229506	FUNDC1
blue	0.802006	0.00467684	SLC18B1
blue	0.681317	0.0174464	FKTN
blue	0.768704	0.0665491	HPS5
blue	0.65435	0.0492216	XPNPEP2
blue	0.858492	0.0278562	PKMYT1
blue	0.758173	0.0191993	MTIF2
blue	0.786314	0.0060346	GCFC2
blue	0.786203	0.0118723	FNDC4
blue	0.817251	0.0467263	NECAB3
blue	0.888282	0.033003	CYP2A6
blue	0.849777	0.0507116	ATN1
blue	0.682468	0.0510362	ODR4
blue	0.633947	0.0541724	SREK1IP1
blue	0.833257	0.0292407	MYL10
blue	0.752444	0.0683586	MYH11
blue	0.825928	0.078179	WDR62
blue	0.60229	0.0884081	WBP4
blue	0.817143	0.0123539	EGFL7
blue	0.617215	0.0111251	PRDM1
blue	0.788946	0.0583156	TEDC2
blue	0.641902	0.0221353	MDC1
blue	0.729949	0.0606613	MUC3A
blue	0.867648	0.0226351	MISP
blue	0.843445	0.0951781	FZR1
blue	0.734211	0.107473	ZNF205
blue	0.73992	0.0716554	ADGRB1
blue	0.842686	0.0650266	SH3GLB2
blue	0.830778	0.0947375	DHRS2
blue	0.692819	0.0687305	SFTPC
blue	0.800396	0.0300547	ZNF747
blue	0.754705	0.0787414	ZNF768
blue	0.857107	0.024015	MVK
blue	0.760156	0.0190955	KRBOX4
blue	0.748116	0.0611775	PLPPR3
blue	0.809425	0.0946796	FADS3
blue	0.716419	0.0390919	FUT7
blue	0.794687	0.0787525	PLXDC1
blue	0.812104	0.0487244	TSPAN9
blue	0.627102	0.00644571	MTAP
blue	0.706701	0.112785	TFAM
blue	0.779847	0.108896	LINC03048
blue	0.618254	0.0408146	TMEM268
blue	0.761138	0.0378651	RACGAP1
blue	0.848158	0.114938	GPT
blue	0.768324	0.0316473	PER2
blue	0.684211	0.062389	REST
blue	0.855151	0.0584183	PYCR1
blue	0.830463	0.022669	CHRNA2
blue	0.842187	0.0686007	RABGEF1P1
blue	0.778726	0.0235995	CCNP
blue	0.85039	0.0729252	PLXNB1
blue	0.609107	0.0791606	RHD
blue	0.656948	0.0288675	ZNF440
blue	0.753282	0.0451115	MAPKAPK5
blue	0.573334	0.0454446	LINC01278
blue	0.74661	0.0820448	P3H2
blue	0.82894	0.0601119	EPHB3
blue	0.800887	0.0893003	MEGF6
blue	0.797017	0.105645	A4GALT
blue	0.856161	0.0293816	KRTAP5.8
blue	0.816218	0.0365977	SLC30A3
blue	0.829297	0.0563372	NOVA2
blue	0.817282	0.0592557	LRP3
blue	0.825341	0.0214851	FUT6
blue	0.696983	0.0103289	GNE
blue	0.882448	0.0456213	IGHMBP2
blue	0.851308	0.0483831	MMP11
blue	0.847185	0.0023626	RABEP2
blue	0.822056	0.0460582	POMT2
blue	0.608243	0.0425496	DOHH
blue	0.687734	0.00713576	BRD3OS
blue	0.700924	0.0322615	MED14
blue	0.818066	0.0350609	ASMTL.AS1
blue	0.690764	0.0241357	PHYH
blue	0.815644	0.0566838	GCGR
blue	0.778368	0.0713947	KLHL35
blue	0.841153	0.0263237	TCEAL8
blue	0.670264	0.00608698	FOCAD
blue	0.748323	0.0843861	F7
blue	0.770695	0.0589104	MPHOSPH9
blue	0.79073	0.124802	LINC02239
blue	0.819908	0.0590034	APP
blue	0.799377	0.0256483	GP9
blue	0.87416	0.0433987	AQP2
blue	0.804083	0.0615958	GJB1
blue	0.630919	0.111414	SMAD7
blue	0.837357	0.0267764	DTX2P1.UPK3BP1.PMS2P11
blue	0.656167	0.00112989	ZNF329
blue	0.831389	0.075219	SEMA7A
blue	0.820387	0.0218319	SRPK3
blue	0.637697	0.0924074	ZKSCAN8
blue	0.81347	0.00741199	BMP1
blue	0.710106	0.0159466	MFSD12
blue	0.688637	0.0543322	CARHSP1
blue	0.819295	0.0444322	PHLDB1
blue	0.778043	0.0566214	PTK6
blue	0.816848	0.00188879	GLP1R
blue	0.749936	0.00289552	DRP2
blue	0.829982	0.05736	HAP1
blue	0.59589	0.0654291	GATA6
blue	0.839081	0.0376953	AQP5
blue	0.752643	0.043844	EIF5A
blue	0.808022	0.0261601	PAX8
blue	0.607307	0.0853253	DOP1B
blue	0.792333	0.026105	ARMC6
blue	0.738188	0.0264147	EPHB4
blue	0.747422	0.101563	BCAT2
blue	0.704302	0.0306937	TCTN2
blue	0.818222	0.0613644	CCDC93
blue	0.552613	0.0326498	TNFRSF10D
blue	0.66139	0.0297401	MAPRE3
blue	0.846325	0.0168921	CDH22
blue	0.68845	0.107833	CYP2W1
blue	0.844624	0.0546384	SEMA6B
blue	0.742022	0.0786226	FXN
blue	0.857375	0.0410419	AOC4P
blue	0.658724	0.0781728	VRTN
blue	0.74366	0.00465214	ZSCAN16
blue	0.638354	0.00179474	ARMCX2
blue	0.689585	0.029018	CTPS2
blue	0.829884	0.0150428	COL11A2
blue	0.784561	0.0676667	ELAVL3
blue	0.702321	0.0605603	NUP155
blue	0.842158	0.0333263	TPSG1
blue	0.837605	0.000293174	DMWD
blue	0.834382	0.00480962	POU5F1B
blue	0.539576	0.129538	NSG1
blue	0.773872	0.0701991	ABO
blue	0.555853	0.0562228	IQCE
blue	0.511168	0.0463992	ADARB1
blue	0.712964	0.0325963	CREB3L1
blue	0.711749	0.0627946	TRO
blue	0.642853	0.053354	TMEM63A
blue	0.693827	0.0540529	LMNA
blue	0.844863	0.018234	HAAO
blue	0.663533	0.0731503	MED1
blue	0.591297	0.0338432	TXLNA
blue	0.763993	0.017379	TMEM92.AS1
blue	0.8353	0.0132774	GSK3A
blue	0.799627	0.0930266	NTRK3
blue	0.678574	0.159967	KDM1B
blue	0.718571	0.0245567	TSPO2
blue	0.803979	0.0488112	GINS2
blue	0.645347	0.0547259	ZNF224
blue	0.618587	0.0590777	ABCB1
blue	0.818547	0.0185329	LRP1
blue	0.891869	0.0616107	CACFD1
blue	0.738973	0.00707468	MLXIPL
blue	0.814915	0.111103	CFAP410
blue	0.788332	0.0862287	KCNJ5
blue	0.672512	0.0266893	GNL2
blue	0.749975	0.104269	PAICS
blue	0.806607	0.00225626	MAPK8IP2
blue	0.70364	0.0768403	PCDHA10
blue	0.834062	0.0617348	CASZ1
blue	0.742335	0.0709961	HOXA10
blue	0.799689	0.026068	PBDC1
blue	0.717568	0.00350076	BEST1
blue	0.627452	0.0207364	CPEB3
blue	0.783831	0.0288803	TNRC6C
blue	0.797702	0.0235102	VIPR2
blue	0.735187	0.00542431	SOX4
blue	0.809998	0.000686547	RHBG
blue	0.661909	0.0232982	E2F5
blue	0.59736	0.0669644	CDKN2C
blue	0.82458	0.0466695	GRIN1
blue	0.789053	0.0175267	PIGH
blue	0.806925	0.0638447	TRMT44
blue	0.781634	0.00872692	SPR
blue	0.767589	0.0285092	HMX1
blue	0.723619	0.0529034	SDS
blue	0.723274	0.00338633	THUMPD1
blue	0.8526	0.0838416	SIRT6
blue	0.58934	0.0437021	SNAPC2
blue	0.862737	0.0126208	BMP7
blue	0.860698	0.0087029	PLXNA1
blue	0.796154	0.091946	KIF25
blue	0.814324	0.0820349	CACNA1H
blue	0.824946	0.0685652	MMP28
blue	0.855486	0.0771566	PTGES2
blue	0.83488	0.0549257	NPEPL1
blue	0.831263	0.0967798	FAM86B3P
blue	0.602415	0.0159096	DCBLD2
blue	0.673353	0.0932781	AATK
blue	0.767013	0.001547	EHD2
blue	0.799775	0.0188479	EPN1
blue	0.806087	0.0300844	MYBL2
blue	0.735266	0.0548174	L3MBTL1
blue	0.767575	0.0173391	DLX2
blue	0.758476	0.100096	TNXB
blue	0.859104	0.00299005	ADM2
blue	0.758393	0.0680889	EVC
blue	0.828285	0.00268997	SOX10
blue	0.83879	0.027498	GRK2
blue	0.498018	0.0373195	CYP11B2
blue	0.63431	0.0371459	NETO2
blue	0.712832	0.105466	APOE
blue	0.79819	0.0493811	PARD6A
blue	0.72068	0.0702977	TTR
blue	0.748916	0.0694508	TOMM40
blue	0.778679	0.0432437	NPPA
blue	0.561144	0.129397	HACD1
blue	0.797645	0.063136	MAP4
blue	0.731547	0.0653885	HCN4
blue	0.797351	0.00739521	ORC3
blue	0.88175	0.048761	TRMT61A
blue	0.811717	0.0566906	DPYSL4
blue	0.840637	0.0566932	ASPHD1
blue	0.609942	0.0688198	ADGRD2
blue	0.810198	0.00621348	NXPH3
blue	0.734348	0.0866052	METRN
blue	0.840506	0.0774833	ARHGEF17
blue	0.70062	0.0221315	PDK2
blue	0.818715	0.0369685	HES2
blue	0.846105	0.0413365	MMP24OS
blue	0.864882	0.0546745	SIRT3
blue	0.78124	0.028977	LHB
blue	0.626987	0.0553416	CDK2
blue	0.608392	0.0645965	ZNF444
blue	0.823611	0.0272313	NCS1
blue	0.741457	0.0043891	GPX2
blue	0.614637	0.00734029	MADCAM1
blue	0.770411	0.0328898	PRLH
blue	0.793227	0.0532409	OTUB2
blue	0.745631	0.104802	ENPP7
blue	0.757109	0.0152803	BAHCC1
blue	0.633163	0.00355947	GARRE1
blue	0.676023	0.0942594	SEC63
blue	0.79699	0.0177149	ZHX1
blue	0.654485	0.0445446	GPX7
blue	0.683674	0.0108334	SCD
blue	0.664966	0.024831	MTRF1
blue	0.661988	0.0119516	UNG
blue	0.596334	0.0414551	LSM2
blue	0.697226	0.0277682	RFX2
blue	0.785835	0.0473099	GAMT
blue	0.806314	0.020247	EMID1
blue	0.747484	0.0713615	GNL1
blue	0.784529	0.0768985	TMEM120B
blue	0.821077	0.020313	GRIK5
blue	0.829022	0.0317859	PIGQ
blue	0.854376	0.0603314	CACNA1G
blue	0.829858	0.0353246	CELF3
blue	0.65597	0.0650542	SCARB2
blue	0.731891	0.0576779	SLC7A8
blue	0.879439	0.0840328	REEP2
blue	0.850543	0.0154433	GAS6
blue	0.798373	0.080069	PLXNA3
blue	0.707307	0.0195091	GNAO1
blue	0.76451	0.0788285	CRYBB2
blue	0.657091	0.0516662	EZH2
blue	0.827924	0.0196094	ADAM15
blue	0.558756	0.112715	KRT3
blue	0.730057	0.0435048	MOCS2
blue	0.710828	2.19971e-05	PPT2
blue	0.720544	0.0293499	GRB7
blue	0.511042	0.00544374	BCAP29
blue	0.816247	0.0509772	CYP4A11
blue	0.817301	0.0228374	TMPRSS6
blue	0.782578	0.0438515	COQ8B
blue	0.795925	0.0325303	DLK2
blue	0.741331	0.00244368	HSF4
blue	0.835649	0.0275132	MAPK11
blue	0.841715	0.0173769	EHMT2
blue	0.824965	0.0796802	DPF1
blue	0.638545	0.0161383	MAPK12
blue	0.812143	0.0509469	MAST2
blue	0.862611	0.0669672	PTGER1
blue	0.849719	0.0233888	NCR2
blue	0.812458	0.082038	ZNF219
blue	0.650452	0.0354747	MEG3
blue	0.802484	0.0693124	SLC22A7
blue	0.715845	0.063654	ND6
blue	0.806466	0.0458061	HR
blue	0.611813	0.0257276	FLVCR1
blue	0.753504	0.0396995	TCAP
blue	0.718747	0.0474259	HAPLN1
blue	0.607158	0.0395886	WNT6
blue	0.771096	0.0187586	ELP1
blue	0.816089	0.0688364	PTOV1.AS2
blue	0.688283	0.0774024	BIRC7
blue	0.820928	0.0369839	RHO
blue	0.594405	0.0354439	NDC80
blue	0.655972	0.0137173	PRDM12
blue	0.725465	0.0357956	TRIM68
blue	0.76802	0.0186761	ACAN
blue	0.821739	0.0609776	CRCP
blue	0.706399	0.0325453	CDX1
blue	0.74978	0.0816751	USP25
blue	0.612209	0.0729233	AKAP8L
blue	0.597262	0.034471	LTB4R2
blue	0.834773	0.0724047	METTL21A
blue	0.793263	0.067119	GDF2
blue	0.679724	0.0869005	ALPG
blue	0.762639	0.00448498	SEMA6C
blue	0.818624	0.0364867	ACTL8
blue	0.567325	0.109892	CTSK
blue	0.831495	0.00282011	PDLIM4
blue	0.763055	0.000719218	GDPD2
blue	0.598048	0.0682401	TFDP2
blue	0.592856	0.0164712	CENPJ
blue	0.643611	0.092437	ZIC1
blue	0.793208	0.0329182	LRR1
blue	0.778695	0.0149536	RNF122
blue	0.745357	0.0345724	SEZ6L2
blue	0.780325	0.0403094	DSCC1
blue	0.705813	0.0667388	MCF2L
blue	0.789227	0.00354531	FGFR2
blue	0.653013	0.00471088	SEC31A
blue	0.7542	0.0225807	DST
blue	0.698104	0.0282997	DHX35
blue	0.809298	0.0184232	TNFRSF12A
blue	0.84205	0.0392601	GRIP2
blue	0.762781	0.0419206	HDAC11
blue	0.821911	0.0326144	HRH3
blue	0.776045	0.0124475	SFN
blue	0.831392	0.0656357	ANKRD53
blue	0.705603	0.132575	AMDHD2
blue	0.661352	0.027699	AVEN
blue	0.821052	0.0425149	ALDH4A1
blue	0.711845	0.0484551	USP6
blue	0.83644	0.00726633	MYBPC3
blue	0.691995	0.0240367	MLPH
blue	0.736798	0.0811991	GRWD1
blue	0.792684	0.0204988	CLDN11
blue	0.85835	0.0455276	HROB
blue	0.839265	0.0419776	GDF5
blue	0.578227	0.0581729	HAMP
blue	0.707219	0.114488	NAV2
blue	0.676595	0.0388334	CACNA1A
blue	0.72441	0.0616081	NGB
blue	0.759446	0.0687695	TRIM4
blue	0.685946	0.00131976	SIDT1
blue	0.636676	0.0607499	KCTD5
blue	0.755233	0.0344476	DNAJC9
blue	0.787098	0.0471077	CADM3
blue	0.748583	0.0464672	PDE5A
blue	0.816687	0.0721316	GIPR
blue	0.540302	0.0828205	MED24
blue	0.701677	0.0625849	SYN1
blue	0.744805	0.0121159	CRYM
blue	0.722856	0.0943734	PTMS
blue	0.81165	0.0232138	REM1
blue	0.785154	0.0488728	SNCG
blue	0.765852	0.0673098	TRPV6
blue	0.584763	0.0537666	ALDH8A1
blue	0.829509	0.00409606	KRT17
blue	0.806921	0.0485679	VARS1
blue	0.595552	0.0530503	FBXL18
blue	0.70452	0.102979	CAMSAP1
blue	0.568639	0.057482	PLCB1
blue	0.78044	0.0143343	LRFN4
blue	0.810529	0.0254461	SLC17A7
blue	0.790674	0.0907652	TSPYL2
blue	0.822008	0.028998	CTIF
blue	0.797941	0.0555906	GLI2
blue	0.607249	0.0108912	PGLYRP4
blue	0.660464	0.0124854	UTP14A
blue	0.742682	0.0783537	CROCCP3
blue	0.630408	0.0537635	ALG9
blue	0.788252	0.0243813	PKNOX2
blue	0.786133	0.0968347	LINC02693
blue	0.678816	0.0236374	ARFRP1
blue	0.683038	0.0474653	TIMM9
blue	0.732414	0.086918	SEMA4C
blue	0.847259	0.0537722	CLCN7
blue	0.759479	0.0406023	ZNF585B
blue	0.838574	0.0161119	ARHGEF15
blue	0.668941	0.0265209	PHOSPHO2
blue	0.728611	0.0404055	MUC5AC
blue	0.631977	0.0491616	GLUD2
blue	0.77225	0.0751684	PGPEP1
blue	0.764203	0.0542763	HNF4A
blue	0.77449	0.0457973	RASGEF1A
blue	0.523534	0.0905154	TMEM39B
blue	0.794862	0.0771048	ATF5
blue	0.600261	0.0465996	CNR2
blue	0.711723	0.0673169	KCNF1
blue	0.655031	0.0191748	TSEN2
blue	0.8155	0.00367691	DUX1
blue	0.773713	0.0129	NECTIN1
blue	0.610093	0.0181031	ZNF557
blue	0.77586	0.0499822	MRM1
blue	0.804372	0.0882169	LGI2
blue	0.786923	0.0311731	TINAGL1
blue	0.613827	0.027635	KANK1
blue	0.639868	0.0886613	NTAQ1
blue	0.879436	0.0183734	PADI1
blue	0.549512	0.0126108	RPS6KA4
blue	0.832268	0.10197	PLEKHN1
blue	0.613179	0.168567	LTBP3
blue	0.792459	0.0755062	SPTBN4
blue	0.711198	0.0285415	PRSS22
blue	0.679311	0.0197062	KLK3
blue	0.782239	0.0438345	PCDH1
blue	0.779861	0.0114719	SORBS3
blue	0.607625	0.00345026	RAB33A
blue	0.671234	0.0112665	MICALL2
blue	0.737211	0.0277102	LOC220077
blue	0.63063	0.0272562	CYP20A1
blue	0.48784	0.116779	NAPSB
blue	0.870074	0.00109417	SYDE1
blue	0.632978	0.0902853	TTC27
blue	0.642479	0.028061	RABL3
blue	0.748445	0.00509249	CLDN6
blue	0.678468	0.0293419	RECQL5
blue	0.739623	0.0974261	SLC6A11
blue	0.680425	0.0567995	GLCE
blue	0.634019	0.00968752	SRCAP
blue	0.495727	0.0984296	CENPB
blue	0.633886	0.0734355	CACNA1B
blue	0.776968	0.077909	SLC66A1
blue	0.822052	0.0384857	ARMC9
blue	0.790333	0.021947	LZTS1
blue	0.801594	0.0568408	CNTFR
blue	0.646117	0.00958579	LLGL1
blue	0.761646	0.0623532	PLCH2
blue	0.776324	0.0405283	CAV3
blue	0.65944	0.0128865	DET1
blue	0.750322	0.0801609	ACTL7B
blue	0.819337	0.0313256	CLBA1
blue	0.785605	0.0130644	COL13A1
blue	0.657594	0.0535547	FNTB
blue	0.711643	0.0650084	COL7A1
blue	0.58623	0.0340229	PFAS
blue	0.735169	0.00486767	CRTC1
blue	0.594716	0.0279039	EBNA1BP2
blue	0.811724	0.073436	IHH
blue	0.764609	0.0261673	SLC2A9
blue	0.576556	0.099267	GCNT2
blue	0.682827	0.0456376	TPSAB1
blue	0.787251	0.0282871	SETDB2
blue	0.705803	0.0476133	EXD3
blue	0.797534	0.0895797	PDCD1
blue	0.788678	0.0309421	PAPPA2
blue	0.637794	0.0639982	CYSLTR2
blue	0.631976	0.0304529	USF2
blue	0.753496	0.0826589	DNAH2
blue	0.780745	0.0107766	HNF1B
blue	0.715751	0.0232271	KIFC1
blue	0.708457	0.00792049	PYY2
blue	0.731281	0.0667913	DYM
blue	0.759343	0.00331222	SLC2A8
blue	0.709117	0.0555628	CEP72
blue	0.680973	0.00929431	PCYOX1
blue	0.76396	0.0138364	PCGF1
blue	0.683037	0.0105508	SYT2
blue	0.812535	0.0575598	GPR153
blue	0.58574	0.0626206	IFT122
blue	0.714022	0.101567	PLCB3
blue	0.674096	0.0588337	EPN2
blue	0.846545	0.0627855	ATAD3A
blue	0.535485	0.0304935	MRPS2
blue	0.821467	0.0177038	OTUB1
blue	0.75498	0.0614163	EFNA3
blue	0.595768	0.0815705	TRPM2
blue	0.765751	0.115853	LINC02210
blue	0.71692	0.0164035	PVR
blue	0.67587	0.0282554	KCNS1
blue	0.771826	0.0105981	TBXT
blue	0.664885	0.00987771	TGM2
blue	0.587334	0.0388469	GRK3
blue	0.639771	0.0854367	RAD52
blue	0.703102	0.025079	XPNPEP3
blue	0.811951	0.0400657	PTPRU
blue	0.571235	0.128575	PRM2
blue	0.679596	0.0405897	NUPR1
blue	0.714877	0.0468451	CADM4
blue	0.766205	0.0327535	WWOX
blue	0.597724	0.0534039	C12orf43
blue	0.760903	0.0587133	GDF11
blue	0.629537	0.0284776	OLFM1
blue	0.625914	0.0116049	TSPAN32
blue	0.65817	0.14123	TXNRD3
blue	0.682813	0.0189267	TMPRSS15
blue	0.706821	0.0826989	FBXO17
blue	0.483675	0.10925	TMEM30B
blue	0.755149	0.0795642	TMED9
blue	0.768824	0.0621598	PICK1
blue	0.619377	0.0525106	SH3GL3
blue	0.671475	0.00300432	EFR3B
blue	0.663839	0.0806639	EFL1
blue	0.598728	0.0519595	CCDC134
blue	0.836557	0.0369258	NDOR1
blue	0.772516	0.0123734	MMP19
blue	0.730793	0.0186649	HMGXB3
blue	0.731189	0.0320243	SLC5A5
blue	0.637992	0.0102836	HCFC1R1
blue	0.756783	0.0748727	APC2
blue	0.769368	0.0439166	PLA2G6
blue	0.722608	0.0430455	SLC22A14
blue	0.827014	0.0382683	GLI3
blue	0.684158	0.0335469	ANKRD6
blue	0.690947	0.0521465	UPB1
blue	0.649846	0.0634745	RAPGEF1
blue	0.716651	0.150687	APBA2
blue	0.726334	0.0212346	C1QL1
blue	0.580578	0.056553	ALG13
blue	0.690096	0.042655	PIGP
blue	0.71717	0.0385072	RAPGEF3
blue	0.636685	0.104877	PFDN4
blue	0.767774	0.0919348	DTNB
blue	0.745985	0.0251586	ACTN2
blue	0.559878	0.0673053	ZSCAN32
blue	0.732363	0.0377186	SLC22A18AS
blue	0.86975	0.0204151	CAMK2B
blue	0.659762	0.00913754	ERVH.6
blue	0.845749	0.0405507	SEMA3F
blue	0.800801	0.0577831	MUC6
blue	0.671423	0.00167915	ZNF232
blue	0.778155	0.0456858	GRPR
blue	0.751221	0.00857724	AP1B1
blue	0.542554	0.0264917	FTSJ1
blue	0.681915	0.0402785	DOK1
blue	0.782399	0.0345818	GNRH2
blue	0.667807	0.0376389	TMPRSS11D
blue	0.697985	0.0273976	CHRNA3
blue	0.71844	0.0782732	GRK1
blue	0.719459	0.0501103	DMPK
blue	0.720216	0.0629258	ITFG1
blue	0.739374	0.00563088	SSTR3
blue	0.577404	0.142103	SLC35A2
blue	0.675541	0.0335499	ADAP1
blue	0.570021	0.0931575	NRDE2
blue	0.653449	0.060173	ZDHHC4
blue	0.747165	0.121096	HIF3A
blue	0.654907	0.0725476	CXCR5
blue	0.697113	0.0818893	JPH2
blue	0.762893	0.0376031	ZFHX2
blue	0.613673	0.0529869	CDH15
blue	0.73697	0.0132814	NKX2.5
blue	0.6404	0.0387382	SLF2
blue	0.614746	0.0335175	KIDINS220
blue	0.617642	0.0252031	RBM43
blue	0.769654	0.0147693	COPZ2
blue	0.799782	0.0188845	SLC13A2
blue	0.678354	0.056232	PSG9
blue	0.846098	0.105992	SNX22
blue	0.649403	0.0226799	AGAP2
blue	0.689555	0.0765458	OR10H1
blue	0.638967	0.00627542	MRGBP
blue	0.755706	0.0764924	EPS8L1
blue	0.761743	0.029372	FASTKD2
blue	0.808277	0.0454208	TRIM15
blue	0.892505	0.040865	TDH.AS1
blue	0.714929	0.0276572	SHMT1
blue	0.803064	0.0453522	AMN
blue	0.485358	0.0927195	KRT19P2
blue	0.65027	0.0275721	NFKBIL1
blue	0.639348	0.01988	TMEM262
blue	0.674792	0.117807	TJP3
blue	0.618207	0.00662947	TBX4
blue	0.760623	0.0188461	CARD10
blue	0.768195	0.00579006	HFE
blue	0.768798	0.0422759	POFUT2
blue	0.819282	0.0275835	TIMP3
blue	0.670152	0.0219727	PGC
blue	0.731197	0.0934911	ATP2B2
blue	0.518383	0.0795642	TAF2
blue	0.708752	0.0868144	ACBD4
blue	0.809154	0.052612	DNAAF8
blue	0.869511	0.105708	SLC22A31
blue	0.656468	0.0200754	CKB
blue	0.635723	0.00601048	PON2
blue	0.699808	0.0343122	AGFG2
blue	0.653372	0.0192429	SAYSD1
blue	0.775345	0.0553044	CRYBG2
blue	0.681054	0.0191093	PRPH
blue	0.730497	0.0588934	AGRN
blue	0.747362	0.00520895	VAV2
blue	0.74811	0.0415887	CHERP
blue	0.514429	0.0851041	RAB40B
blue	0.729232	0.0225749	PEX11B
blue	0.595482	0.068745	KCNJ4
blue	0.695978	0.0252159	CNGB1
blue	0.79591	0.0144866	DMBT1
blue	0.802967	0.00594215	E2F4
blue	0.600028	0.0268264	CTPS1
blue	0.549033	0.127204	GPRC5B
blue	0.763201	0.0327963	PHLDA3
blue	0.804845	0.00114285	MAP3K10
blue	0.553601	0.077186	GRK5
blue	0.655099	0.0767192	LIMS2
blue	0.810041	0.023902	ARHGEF16
blue	0.849706	0.023995	BCAN
blue	0.625361	0.103068	PTPRA
blue	0.892146	0.0279526	ERVH.1
blue	0.782373	0.0165596	GPRIN2
blue	0.598753	0.00341549	FARP2
blue	0.691425	0.00228528	PFKFB2
blue	0.750361	0.0712431	MUC1
blue	0.685857	0.0485399	SYNJ2
blue	0.706785	0.0688992	ADD2
blue	0.789839	0.0566212	SLC6A7
blue	0.697097	0.0142082	MYH14
blue	0.712538	0.0423782	NUP205
blue	0.793199	0.0421547	ELF3
blue	0.810527	0.00857412	IL17RC
blue	0.781388	0.0539233	SLC5A2
blue	0.77382	0.008128	MUC3B
blue	0.765587	0.0364186	NR4A1
blue	0.671986	0.0138168	COQ3
blue	0.804728	0.0352584	AGPAT2
blue	0.712404	0.00967454	NR6A1
blue	0.606632	0.113686	OBSCN
blue	0.773257	0.0162325	NPHP4
blue	0.784312	0.0268567	MED30
blue	0.723887	0.0831916	TUT1
blue	0.671138	0.00851338	DDA1
blue	0.718499	0.049368	KCNK3
blue	0.854604	0.0546515	CEND1
blue	0.713248	0.0682024	HSPG2
blue	0.737658	0.0924975	FBXO31
blue	0.904919	0.0506667	OR7E104P
blue	0.658083	0.0311336	PSD
blue	0.619436	0.0255663	CHST8
blue	0.883957	0.0231117	UNC5B
blue	0.793662	0.000838097	SMIM19
blue	0.639163	0.0291697	ETV4
blue	0.543183	0.0541419	BAIAP2L2
blue	0.715215	0.0665875	CRMP1
blue	0.765697	0.0455965	ENGASE
blue	0.672492	0.063178	TULP3
blue	0.664715	0.0551677	GOLGA2
blue	0.809389	0.0321003	HNF1A
blue	0.610396	0.109316	LYRM2
blue	0.751912	0.0109732	TMEM132A
blue	0.844111	0.0281219	INF2
blue	0.70291	0.0647391	MMP24
blue	0.554642	0.0918345	LGR4
blue	0.77031	0.0486561	CNTN2
blue	0.89732	0.0656516	MPV17L
blue	0.648548	0.0201692	NUP85
blue	0.694413	0.0131474	AMHR2
blue	0.600391	0.0190484	ZNF813
blue	0.740456	0.0666869	TP53TG5
blue	0.617327	0.0425976	SLC39A14
blue	0.718781	0.0195003	CBLC
blue	0.701235	0.0221583	MMP17
blue	0.706789	0.0941991	IZUMO4
blue	0.60415	0.00272741	H2AJ
blue	0.63847	0.0599376	JPX
blue	0.561249	0.0478202	METTL13
blue	0.745972	0.0443316	TBX2
blue	0.80222	0.08667	SH2B1
blue	0.700818	0.0683418	TTC28
blue	0.778208	0.0180035	TMPRSS5
blue	0.752571	0.0858111	ADORA1
blue	0.60468	0.0414162	AAAS
blue	0.829347	0.0396017	PKD2L1
blue	0.798073	0.0588711	PKP3
blue	0.781985	0.0754201	GNB3
blue	0.723485	0.0874276	SLC22A8
blue	0.69172	0.0287417	DKKL1
blue	0.771938	0.051774	SHC3
blue	0.607685	0.0331099	OTUD3
blue	0.736297	0.0952554	SLC13A4
blue	0.632234	0.0219079	KIFC3
blue	0.760048	0.0171601	WSCD2
blue	0.800549	0.00151371	NOTCH3
blue	0.680964	0.0231929	CCDC71
blue	0.825064	0.0374914	XAGE.4
blue	0.753577	0.0442661	CACNB1
blue	0.798725	0.0570553	FXYD3
blue	0.644077	0.0607517	NOL3
blue	0.708207	0.0844961	BBS1
blue	0.589443	0.0682192	RHAG
blue	0.709193	0.0979828	FTCD
blue	0.656121	0.0457119	ACVR2B.AS1
blue	0.736833	0.00949853	CRABP2
blue	0.665096	0.0714006	SLC25A4
blue	0.76269	0.0330747	ADAMTS7
blue	0.724057	0.0585565	SYNPO
blue	0.777514	0.0466678	KLK14
blue	0.605633	0.0195174	PDAP1
blue	0.711022	0.0678829	ETV1
blue	0.664909	0.0320983	SLC4A3
blue	0.739585	0.0385254	PITX3
blue	0.707245	0.00307018	PROX1
blue	0.673256	0.0863212	AVPR2
blue	0.711822	0.0395481	IRF2BP1
blue	0.691534	0.0672952	ALS2CL
blue	0.644171	0.113399	SLC29A1
blue	0.758614	0.0119506	CAMK2A
blue	0.599397	0.0176113	ZMIZ2
blue	0.669529	0.0273763	SLAMF8
blue	0.798158	0.0203128	HYI
blue	0.764469	1.2139e-05	SNTA1
blue	0.58286	0.0613895	TDRKH
blue	0.682502	0.00654612	C2orf42
blue	0.828677	0.00355873	RIOK1
blue	0.650784	0.0264933	SMARCC1
blue	0.733904	0.0072887	BMP8A
blue	0.638602	0.0676225	GDAP1L1
blue	0.648611	0.083485	SMYD3
blue	0.875423	0.0708676	ACP4
blue	0.798925	0.0312922	SDK2
blue	0.65884	0.0774938	SNHG20
blue	0.603661	0.0663552	USP2
blue	0.6623	0.00247894	EXOC2
blue	0.649518	0.0143978	YEATS2
blue	0.590715	0.0134393	PGM3
blue	0.752843	0.018995	ZNF605
blue	0.890047	0.0406452	EXOC3L2
blue	0.607278	5.43711e-05	CPA2
blue	0.544897	0.0214641	ERC1
blue	0.68167	0.0699903	VCX2
blue	0.85332	0.090508	LINC02352
blue	0.723218	0.0131786	WDSUB1
blue	0.778913	0.0650309	HOXC5
blue	0.768608	0.0111956	DNAJC27
blue	0.734141	0.10273	EXOG
blue	0.793149	0.0344528	UBE2D4
blue	0.780121	0.0341168	LHX5
blue	0.702238	0.0395095	PPFIA3
blue	0.660773	0.0126309	CSTF1
blue	0.771619	0.0749815	RND1
blue	0.717142	0.0394331	B3GALNT2
blue	0.719635	0.00829573	HEYL
blue	0.731254	0.0734126	SLC17A9
blue	0.510056	0.0833997	RNASEH2A
blue	0.766275	0.0331535	CFAP74
blue	0.760435	0.00365742	HECW1
blue	0.633048	0.0478618	POLR2D
blue	0.746392	0.0336671	GBX1
blue	0.740462	0.030648	TP73
blue	0.550052	0.127272	GALNT2
blue	0.676903	0.0367877	SIRT2
blue	0.665892	0.0541348	CDHR5
blue	0.702314	0.018801	IGF2.AS
blue	0.705167	0.031372	ADCY1
blue	0.588375	0.000613921	PCGF2
blue	0.550648	0.00515777	SLC6A2
blue	0.71642	0.0487487	KIAA1614
blue	0.777949	0.0992477	CLUH
blue	0.689339	0.0659946	UVRAG
blue	0.641805	0.0369679	TNKS
blue	0.647802	0.0103692	SEMA5A
blue	0.706291	0.0772295	ZDHHC14
blue	0.745109	0.00449338	MYOZ3
blue	0.784886	0.0488282	PRX
blue	0.680565	0.0129193	USP24
blue	0.77628	0.0322638	NGF
blue	0.722143	0.0178317	TMEM59L
blue	0.609102	0.0147636	FYCO1
blue	0.645159	0.0643427	USP46
blue	0.677253	0.0511331	ZNF358
blue	0.592123	0.0402274	KPLCE
blue	0.704121	0.0506297	AKAP7
blue	0.576072	0.0241291	EPB41L2
blue	0.640407	0.00481595	GSTM5
blue	0.793234	0.0220343	CEBPA.DT
blue	0.725387	0.0299699	COL6A1
blue	0.67948	0.00259726	STAC
blue	0.753128	0.00487396	GRM4
blue	0.747838	0.0799164	CPLX3
blue	0.681694	0.0662763	ANGPTL4
blue	0.665779	0.00201952	SLC6A13
blue	0.696637	0.0407592	FUT2
blue	0.651203	0.00262534	FZD8
blue	0.743085	0.0274358	DIO3
blue	0.774852	0.0987442	RAMP1
blue	0.61212	0.00317999	SUPV3L1
blue	0.711809	0.0438275	LMF2
blue	0.58427	0.0127595	ADAM11
blue	0.743225	0.0822543	PCSK6
blue	0.70722	0.0116431	LOC283045
blue	0.723591	0.0104464	UBOX5
blue	0.770661	0.0730145	CYTH3
blue	0.636428	0.0549554	TMEM156
blue	0.70475	0.0213501	DHX38
blue	0.642527	0.0121245	PUS3
blue	0.534013	0.0542028	IPO4
blue	0.751218	0.0544066	LUZP1
blue	0.801147	0.0703439	INPP5J
blue	0.781288	0.0498723	PRKAR1B
blue	0.651232	0.0849271	SPSB3
blue	0.635882	0.0297032	MIIP
blue	0.64897	0.0654891	RAMP2
blue	0.675511	0.0449682	MELTF
blue	0.699073	0.0556536	APOA4
blue	0.701794	0.00160204	CYP2D7
blue	0.882566	0.0564934	ZNF598
blue	0.786491	0.00599759	EPHB2
blue	0.740953	0.0263914	IDUA
blue	0.603419	0.0385806	ACOT11
blue	0.782952	0.0238689	NMB
blue	0.818641	0.0143861	MMP14
blue	0.798982	0.0981517	LOC105371038
blue	0.805407	0.0954981	FAM53A
blue	0.726108	0.0788723	ERMN
blue	0.602259	0.0553881	CSNK1G1
blue	0.758515	0.0227176	MYL3
blue	0.583622	0.0869246	HTR3A
blue	0.746802	0.0570241	CHRNA4
blue	0.747927	0.0300696	SYT12
blue	0.674142	0.0729311	ADRA2B
blue	0.710776	0.0772218	PRODHLP
blue	0.665173	0.0992573	NEK4
blue	0.620939	0.0382876	DDR1
blue	0.589378	0.0423215	ZSWIM7
blue	0.6318	0.0119532	SOX1
blue	0.621274	0.00877887	ILKAP
blue	0.70225	0.0380244	POLR3B
blue	0.653044	0.00810259	C8orf33
blue	0.768602	0.0723602	MASP1
blue	0.686779	0.123699	SIL1
blue	0.680587	0.100539	SLURP1
blue	0.834193	0.0364796	RHOT2
blue	0.777518	0.0964774	ALOXE3
blue	0.694267	0.0625852	CHRND
blue	0.591659	0.0363494	HDHD5
blue	0.733212	0.0582039	PAXIP1.DT
blue	0.752515	0.00338848	GPR20
blue	0.786315	0.0173248	PNMT
blue	0.541948	0.017976	BOLA1
blue	0.619226	0.0230272	GABRB2
blue	0.74525	0.0481513	MAPK3
blue	0.749998	0.084587	FUT5
blue	0.638519	0.104556	PSPN
blue	0.714975	0.0251413	MYO19
blue	0.512559	0.00232981	RPP25
blue	0.740499	0.0566539	ALS2
blue	0.699862	0.0586524	RP9
blue	0.67766	0.0167159	IGFALS
blue	0.671042	0.0854652	NPAS3
blue	0.767683	0.0779204	DUSP26
blue	0.736232	0.0735535	MRPS36
blue	0.72075	0.00472133	ARPIN
blue	0.875458	0.0784891	CFAP73
blue	0.731525	0.0217407	RASSF7
blue	0.699941	0.00566416	ELK1
blue	0.733948	0.075873	RANGAP1
blue	0.758815	0.133748	TEAD2
blue	0.871168	0.0453844	NXNL1
blue	0.838073	0.013025	ZNF408
blue	0.681508	0.0244592	LRRC47
blue	0.623046	0.0663818	ROM1
blue	0.690444	0.0954364	TCL1B
blue	0.657107	0.0912484	RCN1
blue	0.589731	0.00513664	ITGA8
blue	0.599013	0.0558445	THYN1
blue	0.585899	0.079715	PPFIBP1
blue	0.662505	0.00637179	GALE
blue	0.76699	0.00512215	CPNE7
blue	0.702133	0.0327557	TMED1
blue	0.759781	0.0258617	ATP12A
blue	0.696599	0.0908793	CALCA
blue	0.630051	0.079671	TMEM177
blue	0.595464	0.0939333	MARCHF3
blue	0.732357	0.00280654	ICOSLG
blue	0.721045	0.0610846	ITSN1
blue	0.738792	0.0628022	PRKCG
blue	0.627189	0.103201	SNHG9
blue	0.713541	0.108001	KIF1A
blue	0.624768	0.0136716	BACE1
blue	0.62431	0.0480761	BPNT2
blue	0.654036	0.00674252	MCM4
blue	0.763022	0.0255921	FGF6
blue	0.63176	0.0652009	FKBP6
blue	0.621133	0.0482409	ADRA2C
blue	0.76212	0.0381707	PRORY
blue	0.695091	0.0146126	HAPLN2
blue	0.704048	0.0852464	AEN
blue	0.633909	0.0228663	ERVK13.1
blue	0.670768	0.078988	ABCA3
blue	0.782259	0.0271788	TBCK
blue	0.750303	0.0334818	CCL22
blue	0.584233	0.052203	WDR4
blue	0.701466	0.0279476	FPGS
blue	0.707676	0.0183522	MEX3D
blue	0.802385	0.00684047	HOOK3
blue	0.587149	0.0418292	TEAD4
blue	0.638901	0.00834045	SLC1A7
blue	0.735107	0.0770072	FLJ20021
blue	0.649836	0.0763338	PRLR
blue	0.753319	0.0188114	SLIT3
blue	0.641199	0.0785011	CHD5
blue	0.701477	0.0532353	CSF1
blue	0.656272	0.0794529	SAMD14
blue	0.725593	0.0600467	TNS4
blue	0.718313	0.119127	TRAP1
blue	0.641187	0.0401444	PLEKHA4
blue	0.532325	0.0659829	PIAS3
blue	0.676042	0.0841176	CCNF
blue	0.571383	0.0549975	LRRC42
blue	0.703426	0.0355425	TOX4
blue	0.634271	0.0312119	NLGN3
blue	0.686735	0.0335701	COG2
blue	0.763365	0.023287	B3GNT3
blue	0.679689	0.0697824	ZG16
blue	0.72526	0.00145113	GGT5
blue	0.803606	0.0101815	TAFAZZIN
blue	0.635631	0.137554	MATN1
blue	0.647712	0.0287365	B3GNT4
blue	0.733297	0.0761906	DBH
blue	0.715963	0.0215794	KCNN1
blue	0.767795	0.0303971	ROBO4
blue	0.820275	0.0462912	SPATA24
blue	0.734728	0.00586684	BRME1
blue	0.749417	0.0594403	CD40
blue	0.706839	0.0177688	LMCD1
blue	0.688128	0.0359461	NOX1
blue	0.649932	0.0651789	ATP6V1H
blue	0.72697	0.0508637	RHBDD3
blue	0.745929	0.0469874	NFASC
blue	0.79145	0.029577	QPRT
blue	0.678489	0.0520012	THY1
blue	0.703499	0.00929897	MEGF8
blue	0.586816	0.0618168	ZNF629
blue	0.723599	0.0606606	ICA1
blue	0.566825	0.116615	SLFN13
blue	0.773404	0.00686439	LINC00520
blue	0.737236	0.0421404	GCNA
blue	0.723453	0.0125304	PRR34
blue	0.755602	0.0197178	NPTXR
blue	0.538255	0.0722255	ZMYND10
blue	0.753488	0.0423168	CPNE6
blue	0.604322	0.0704223	WDR5B
blue	0.701686	0.0167236	TM6SF2
blue	0.627291	0.0342422	H2AC14
blue	0.681034	0.0376518	ADCY3
blue	0.678287	0.0290067	DPEP1
blue	0.713679	0.0528371	KRT9
blue	0.711625	0.0332773	GPC1
blue	0.862106	0.0688567	RAX2
blue	0.660473	0.00381656	PRSS53
blue	0.680307	0.025635	MAT1A
blue	0.855778	0.0923575	MGC34796
blue	0.661841	0.0289384	ERCC2
blue	0.702435	0.0649872	INSRR
blue	0.670282	0.136336	NDRG2
blue	0.581591	0.0724716	ZNF135
blue	0.534717	0.0731198	EXOC6B
blue	0.613739	0.0790967	CELA2B
blue	0.725505	0.0763049	SLC25A22
blue	0.716427	0.0249052	ACAD10
blue	0.662056	0.020183	PNISR.AS1
blue	0.626147	0.0306645	MICAL3
blue	0.734284	0.113678	LINC02846
blue	0.673882	0.0366565	ITGB4
blue	0.70781	0.0794528	KDM8
blue	0.804148	0.0538596	TAF3
blue	0.612364	0.0372739	ADAM28
blue	0.70786	0.0356474	ANKRD20A11P
blue	0.812648	0.0214752	HIBADH
blue	0.686794	0.0659673	TMEM106C
blue	0.770054	0.054561	INE1
blue	0.679212	0.0520331	DNM1
blue	0.775971	0.0664097	KCNQ4
blue	0.634937	0.06432	INPP1
blue	0.696836	0.0447932	SEMA3B
blue	0.698183	0.087678	MFSD10
blue	0.611248	0.0331322	CDH3
blue	0.68281	0.114911	RNA45SN5
blue	0.610718	0.0236357	SLCO2B1
blue	0.647984	0.0124523	STOML1
blue	0.641814	0.0460835	GABBR2
blue	0.70505	0.0274532	NRSN2
blue	0.87035	0.0732948	PRR29
blue	0.779665	0.104211	RUNDC1
blue	0.742972	0.0700298	LRRC36
blue	0.612688	0.0730733	PHF1
blue	0.634795	0.0355889	ANTXR1
blue	0.691384	0.0492432	RECQL4
blue	0.659848	0.038714	FANCC
blue	0.629711	0.0374696	SERPINA10
blue	0.668643	0.0245548	CDX4
blue	0.768232	0.00221224	NR0B2
blue	0.713676	0.0347538	NHERF4
blue	0.599408	0.0327279	DNAAF5
blue	0.653736	0.046676	TCAF1
blue	0.606805	0.00164976	DNAH9
blue	0.587936	0.0299477	CXXC1
blue	0.596601	0.00442936	B4GALT2
blue	0.698633	0.0463232	POP5
blue	0.702576	0.0403799	SMPDL3B
blue	0.696707	0.0270067	GAST
blue	0.618221	0.0167623	GPAM
blue	0.655638	0.0235264	ZNF234
blue	0.743702	0.0362375	MYT1
blue	0.600179	0.0288459	CHRNG
blue	0.616291	0.0525063	ZKSCAN4
blue	0.660513	0.00499294	SERPINA4
blue	0.753003	0.062428	NEURL1
blue	0.581808	0.0460295	DEFB1
blue	0.596086	0.0134086	HOTTIP
blue	0.629058	0.0123127	JAG1
blue	0.9135	0.0860371	TMEM184A
blue	0.711162	0.0499369	IBA57
blue	0.610529	0.0108445	HEATR6
blue	0.741752	0.0955525	LAMA5.AS1
blue	0.638843	0.0168531	PLCD1
blue	0.875208	0.0844619	COL26A1
blue	0.649342	0.0198424	KCNK10
blue	0.697159	0.037437	TUBA4B
blue	0.680266	0.024649	FOXG1
blue	0.795447	0.0285904	KREMEN2
blue	0.740223	0.0983243	HOXB5
blue	0.703751	0.0544032	MIA
blue	0.572191	0.0135796	ADAM12
blue	0.644455	0.0366404	SCUBE3
blue	0.697985	0.0365562	PYY
blue	0.775161	0.0570125	CPSF4
blue	0.657445	0.0334703	C6orf15
blue	0.729429	0.0601693	FKBP10
blue	0.572511	0.0926819	RNF5
blue	0.625702	0.0483203	PRSS50
blue	0.870961	0.0655583	LOC105379807
blue	0.898152	0.037948	NKX6.3
blue	0.853965	0.0562546	RCOR2
blue	0.745903	0.026111	CPM
blue	0.588479	0.0526557	LGALS8
blue	0.619279	0.026777	BIRC5
blue	0.61454	0.00229792	NUDT21
blue	0.566271	0.0143567	WDR19
blue	0.709334	0.0178792	MAGIX
blue	0.731913	0.0503474	CARD14
blue	0.739781	0.108531	LOC390705
blue	0.737964	0.0987091	NOL6
blue	0.671776	0.072235	OSM
blue	0.576562	0.0131267	AKR1C1
blue	0.765288	0.0220488	PER1
blue	0.50732	0.102796	KRT15
blue	0.889022	0.0705099	APCDD1L.DT
blue	0.735392	0.0104407	POLR3F
blue	0.54605	0.0414359	CASP4LP
blue	0.637761	0.0386773	MAPK8IP1
blue	0.757158	0.0372063	NFS1
blue	0.640035	0.0271716	RNF167
blue	0.854211	0.0543139	TSPAN16
blue	0.757986	0.0592279	DRD2
blue	0.651897	0.0715627	ETFDH
blue	0.630952	0.014861	PPIEL
blue	0.705546	0.0093194	EPM2AIP1
blue	0.649081	0.00730881	PRRX2
blue	0.742701	0.0198469	C11orf16
blue	0.600558	0.0372089	PCDH17
blue	0.708239	0.0269949	DEPP1
blue	0.641191	0.0897095	PROZ
blue	0.808713	0.0687692	IL34
blue	0.78295	0.107992	SGF29
blue	0.668456	0.00204413	KLK13
blue	0.6796	0.0666888	SIX5
blue	0.567366	0.0098728	S1PR2
blue	0.890693	0.0827023	TEPSIN
blue	0.672528	0.0410737	MAST1
blue	0.727696	0.0713964	SMG9
blue	0.763453	0.0652205	NIPSNAP1
blue	0.767982	0.0265475	GPAA1
blue	0.82467	0.0497778	OBP2A
blue	0.652988	0.00130018	GJB4
blue	0.657428	0.00513131	TOX3
blue	0.644874	0.0556512	HSPB2
blue	0.690203	0.0120904	AGRP
blue	0.638307	0.00372863	HPX
blue	0.669911	0.0305061	EFNB3
blue	0.688965	0.0492467	CRYGD
blue	0.653795	0.0784293	ACTG2
blue	0.765128	0.00508735	PRSS3P2
blue	0.690334	0.080365	PTH1R
blue	0.696902	0.0425255	CCDC33
blue	0.628204	0.0322333	TREM2
blue	0.875704	0.0512795	SLC34A3
blue	0.600247	0.00788797	MAP6D1
blue	0.628734	0.0696385	PSG1
blue	0.607528	0.0231193	SYT13
blue	0.55656	0.00108506	BTRC
blue	0.733541	0.0716262	ZNF683
blue	0.628168	0.018319	ACADS
blue	0.656354	0.0476403	ZNF696
blue	0.662681	0.000482121	SLC38A3
blue	0.599171	0.01015	C2orf72
blue	0.570792	0.0772309	DPH5
blue	0.680908	0.149129	INTS12
blue	0.579234	0.0363253	MT3
blue	0.709055	0.0603198	TF
blue	0.630694	0.132182	NPPB
blue	0.832484	0.0592209	MEX3A
blue	0.695595	0.0335339	PRDM8
blue	0.709246	0.0567702	CA9
blue	0.625051	0.0448965	TNR
blue	0.599789	0.113556	CHRD
blue	0.593607	0.0270001	MT4
blue	0.694439	0.00842619	L1CAM
blue	0.833581	0.0268832	ST3GAL3
blue	0.598536	0.0246736	PCCA
blue	0.646434	0.0180822	OR1E3
blue	0.72351	0.0674323	C2CD4B
blue	0.72588	0.0376057	MAPT
blue	0.629086	0.0311455	BEX5
blue	0.615079	0.0218182	NOX5
blue	0.674541	0.0765709	OBSL1
blue	0.716443	0.00601517	CLDN17
blue	0.692376	0.0373739	PCDH12
blue	0.740397	0.00778306	LRRC43
blue	0.651029	0.0287208	MET
blue	0.654587	0.0478945	SLC26A10P
blue	0.844501	0.0699246	LINC03068
blue	0.455854	0.0133827	MBD3
blue	0.853868	0.0871079	LOC105376292
blue	0.611173	0.145404	MVB12A
blue	0.618927	0.0014038	GPR173
blue	0.562003	0.0310004	GPR4
blue	0.675476	0.00443884	DCTD
blue	0.64257	0.072295	GPLD1
blue	0.801468	0.0538894	PEX16
blue	0.669958	0.0772125	GRIN2C
blue	0.704683	0.0762079	STX17.DT
blue	0.603425	0.0323109	SPART
blue	0.738676	0.0246772	CSF2
blue	0.688109	0.041623	ASIC1
blue	0.588324	0.0307335	MLST8
blue	0.6897	0.0135067	HSPBP1
blue	0.651767	0.0306282	SCAMP5
blue	0.734391	0.00741004	PPIL2
blue	0.707899	0.0402975	PCDHGB5
blue	0.633136	0.0290296	TBC1D29P
blue	0.639638	0.0155281	OR2S2
blue	0.602367	0.0647555	MED29
blue	0.617359	0.167638	C3orf62
blue	0.832845	0.0740174	DAB2IP
blue	0.853127	0.0421434	GSG1L
blue	0.637704	0.00421092	TM4SF5
blue	0.840842	0.0401562	SLC6A19
blue	0.605111	0.0668133	TRIM17
blue	0.58313	0.0296652	ASXL3
blue	0.705501	0.0185426	RDH16
blue	0.671773	0.0190066	PMEL
blue	0.691677	0.0130486	PARM1
blue	0.665077	0.0962363	ESRRB
blue	0.508106	0.082202	TLX1
blue	0.661136	0.0693132	NOS2
blue	0.836424	0.0944571	NKX1.1
blue	0.655383	0.101402	CCDC146
blue	0.776776	0.0194116	TMEM161A
blue	0.718445	0.0906277	LINC03008
blue	0.625462	0.0217782	SRGAP3
blue	0.686147	0.11477	SNX8
blue	0.685571	0.0402238	RIPOR1
blue	0.546588	0.00448655	HGH1
blue	0.802308	0.0325976	TTL
blue	0.879755	0.057154	DEFB124
blue	0.834208	0.0634894	GARIN4
blue	0.685412	0.046898	ZNF384
blue	0.708265	0.0412271	LINC02809
blue	0.695793	0.0517288	FABP3
blue	0.823808	0.066284	LINC00482
blue	0.694668	0.0530997	CX3CL1
blue	0.785441	0.0372484	SPRED3
blue	0.860872	0.025604	POM121L12
blue	0.638313	0.0188848	EFS
blue	0.656115	0.0200473	RAB35
blue	0.736405	0.00670012	VPS52
blue	0.591123	0.097531	BCL2L10
blue	0.723645	0.0453151	LZTR1
blue	0.683595	0.0485376	BTN2A3P
blue	0.686493	0.0392342	CELA3B
blue	0.870087	0.0552566	LOC105376301
blue	0.783426	0.0430761	IRGQ
blue	0.581584	0.0862041	PCDHB6
blue	0.761645	0.016662	CUL7
blue	0.709769	0.0207535	SARDH
blue	0.66981	0.0557774	NKAIN1
blue	0.688186	0.00142458	MC2R
blue	0.886227	0.0729988	HMCN2
blue	0.599526	0.0674047	COPG2
blue	0.655012	0.0528287	GRM2
blue	0.727546	0.00723886	ZDHHC6
blue	0.674426	0.0017359	FOXC2
blue	0.815882	0.0669178	EXOC3L1
blue	0.600025	0.0139309	AVPR1A
blue	0.665658	0.00381355	TSPAN1
blue	0.761406	0.0377282	TMPRSS2
blue	0.83798	0.057968	SLC52A3
blue	0.542019	0.0204231	ACSM3
blue	0.774017	0.0527088	PRODH2
blue	0.631894	0.0423117	SCNN1D
blue	0.65582	0.0250733	KLK2
blue	0.7289	0.0447372	CD209
blue	0.874988	0.0774335	NHSL1
blue	0.606351	0.0207452	MMAA
blue	0.756869	0.0686208	CBX2
blue	0.739934	0.0027659	IGSF3
blue	0.653425	0.0570866	DIPK2B
blue	0.647006	0.0182838	RTEL1.TNFRSF6B
blue	0.69017	0.0274682	CLDN15
blue	0.791071	0.0253659	KCNIP2.AS1
blue	0.650141	0.0322762	NOS1AP
blue	0.759346	0.0959399	REXO1
blue	0.655706	0.0112379	DSCAM
blue	0.862817	0.0590232	CCDC13
blue	0.713677	0.00708185	MCCC1
blue	0.67192	0.111538	GUCA1B
blue	0.64268	0.0661242	KRT6B
blue	0.577618	0.00645966	FST
blue	0.691454	0.00951582	FLNC
blue	0.680023	0.0347408	FAM114A2
blue	0.69511	0.0173238	AHDC1
blue	0.797485	0.0482389	SIMC1
blue	0.633264	0.0666793	MATN4
blue	0.625972	0.082055	HBBP1
blue	0.671209	0.0923235	LAMA5
blue	0.819661	0.0978669	GALNT9
blue	0.789724	0.0584665	TMEM255B
blue	0.731875	0.0352927	HIVEP3
blue	0.639731	0.00818013	HIGD1B
blue	0.795724	0.04076	NSMCE3
blue	0.627131	0.0309464	DDX42
blue	0.895458	0.0596995	NEU4
blue	0.731829	0.0678547	SNRPC
blue	0.714303	0.0032782	HOXC11
blue	0.847705	0.0883968	MYLK2
blue	0.75482	0.0345092	ID4
blue	0.551123	0.050245	PAK1IP1
blue	0.599574	0.0513556	NDUFAF1
blue	0.72413	0.0997357	EPG5
blue	0.715871	0.00206458	PDE6G
blue	0.580319	0.0464216	RFPL3S
blue	0.636404	0.0144079	SPMAP2
blue	0.71029	0.0795172	SEPTIN7P13
blue	0.565698	0.0549302	PHLDA2
blue	0.655476	0.035848	HCN2
blue	0.562405	0.0145836	STEEP1
blue	0.751578	0.00993038	CFAP36
blue	0.707922	0.0399307	FRMD1
blue	0.517598	0.047581	HAUS5
blue	0.723845	0.0393036	C10orf143
blue	0.697046	0.00688666	MIR124.1HG
blue	0.594066	0.0703815	DES
blue	0.65503	0.0344033	USP37
blue	0.646449	0.0704626	SVEP1
blue	0.621441	0.0411723	HOXB3
blue	0.64654	0.0898068	GATA4
blue	0.709446	0.0280829	SCARA3
blue	0.708658	0.020989	WRAP53
blue	0.626312	0.0192284	ABCA4
blue	0.761692	0.0718523	DIS3L
blue	0.875879	0.07083	TMEM105
blue	0.684508	0.0379562	FGL1
blue	0.778329	0.0409647	CTNNBIP1
blue	0.690761	0.0494052	NOS1
blue	0.543682	0.00720975	TCTN3
blue	0.65156	0.0329527	TONSL
blue	0.645362	0.0491837	SHISAL1
blue	0.856342	0.0515275	PLEKHG5
blue	0.562917	0.0213991	LAD1
blue	0.561528	0.0463495	TMEM222
blue	0.832894	0.064976	LOC101928881
blue	0.630975	0.0623281	SLC30A5
blue	0.870697	0.056376	NHLRC4
blue	0.574095	0.0345963	VPS33A
blue	0.737128	0.0896995	DPCD
blue	0.731326	0.0656617	ERI1
blue	0.580058	0.0242726	UBE2NL
blue	0.757231	0.0175809	GABPB2
blue	0.618048	0.0383795	HOXA3
blue	0.717653	0.00219918	TNNT3
blue	0.619609	0.0389048	ACTR8
blue	0.632863	0.00935106	IBSP
blue	0.627373	0.02466	MLN
blue	0.618667	0.0414093	LYZL6
blue	0.62724	0.0526185	NPAS1
blue	0.689214	0.00138951	S100A1
blue	0.876241	0.0774945	SLC6A17
blue	0.644079	0.0465044	KLF15
blue	0.648342	0.0127539	DDX31
blue	0.668236	0.0122676	RSPH6A
blue	0.69542	0.0963863	PXDN
blue	0.578033	0.0875334	FGF3
blue	0.659872	0.000889458	LY6G6C
blue	0.807593	0.103647	AARS2
blue	0.839182	0.0414128	LPIN3
blue	0.881743	0.0278243	RSPH3
blue	0.786985	0.0170674	C10orf67
blue	0.583244	0.00388454	PITX1.AS1
blue	0.634564	0.016061	HCG11
blue	0.674797	0.0561008	FOXP3
blue	0.854003	0.0360858	ZNF843
blue	0.6752	0.046928	MGAT3
blue	0.711426	0.0513539	TARDBP
blue	0.71608	0.0166774	CAVIN1
blue	0.675809	0.0816137	IVD
blue	0.734822	0.00444522	SPEM1
blue	0.723588	0.0141969	LYPD3
blue	0.704677	0.0726307	DLL3
blue	0.864031	0.0720741	SAMD11
blue	0.767221	0.0652856	LMAN1L
blue	0.651159	0.0510169	SPINK4
blue	0.890387	0.0646262	IGLV4.3
blue	0.609466	0.0194166	SIX1
blue	0.71159	0.0969417	STK19
blue	0.702342	0.0115003	SLC9B2
blue	0.781767	0.053731	TIGD5
blue	0.888678	0.0663852	GAL3ST2
blue	0.677172	0.0617202	TIGD2
blue	0.617057	0.0330956	KNTC1
blue	0.609403	0.0205968	DLGAP2
blue	0.726901	0.00573864	KRT83
blue	0.651274	0.0835224	SERINC2
blue	0.8046	0.0722345	SZRD1
blue	0.808075	0.0934994	MAPT.AS1
blue	0.683148	0.00475235	NEU2
blue	0.782172	0.0548663	NOXA1
blue	0.577928	0.074224	LOXL2
blue	0.704862	0.0216076	ZNF764
blue	0.798303	0.056282	ODF4
blue	0.639813	0.0865328	HIC1
blue	0.859915	0.0514467	MRGPRG.AS1
blue	0.750017	0.042546	EIF2AK4
blue	0.744196	0.107765	ARMC5
blue	0.690562	0.0506077	NDUFA4L2
blue	0.729827	0.00213008	ZNF576
blue	0.710268	0.0324451	HOXD9
blue	0.629492	0.0646668	TAF5L
blue	0.630175	0.0523804	ASPHD2
blue	0.735926	0.0386669	SHB
blue	0.557711	0.0275539	PAMR1
blue	0.672746	0.0343367	KRT85
blue	0.604571	0.0723432	DPT
blue	0.706621	0.0409178	SNHG10
blue	0.677164	0.00424971	AXL
blue	0.585963	0.0777745	POFUT1
blue	0.739217	0.036738	TSPY1
blue	0.756039	0.0379631	MASTL
blue	0.653036	0.0227166	ANGPT4
blue	0.659228	0.090716	SUDS3
blue	0.833137	0.0263781	C8orf76
blue	0.636649	0.074913	ARSG
blue	0.541313	0.0245885	LUZP4
blue	0.847233	0.0955475	MEGF10
blue	0.59724	0.017666	RET
blue	0.780595	0.0227422	EID2
blue	0.792917	0.100522	ARX
blue	0.896405	0.049906	LOC101928263
blue	0.712693	0.0225415	TYW3
blue	0.76285	0.0701236	VWA5B2
blue	0.625597	0.0190856	OVOL3
blue	0.723928	0.0711596	UBE2E2
blue	0.68265	0.102879	CCL13
blue	0.623951	0.0195352	MOB3B
blue	0.849853	0.0946901	PERM1
blue	0.531679	0.036856	ACSL6
blue	0.696299	0.103153	ZNF232.AS1
blue	0.749168	0.0920296	SERAC1
blue	0.726928	0.0209652	CA7
blue	0.827131	0.0633974	PROM2
blue	0.656408	0.109402	SLC16A8
blue	0.853654	0.0614066	ESPNL
blue	0.880855	0.0647191	LINC02802
blue	0.651309	0.0636628	RORC
blue	0.638517	0.0300215	MTHFD1L
blue	0.551027	0.00224644	GHRHR
blue	0.718301	0.0555653	LCN15
blue	0.477528	0.0365461	ZNF460
blue	0.625146	0.00708122	CDH16
blue	0.613703	0.0784319	WWTR1
blue	0.649849	0.0217994	DDN
blue	0.817916	0.0871812	RHPN1
blue	0.832281	0.0272984	NPB
blue	0.638034	0.00202593	ARSF
blue	0.715276	0.0291939	ZFP3
blue	0.619014	0.0354149	FCN3
blue	0.654866	0.0692988	CASKIN2
blue	0.611247	0.043197	ATG4A
blue	0.594499	0.0036448	TBC1D16
blue	0.630984	0.0180946	CPA4
blue	0.891201	0.0687926	LINGO3
blue	0.700386	0.0308274	LAMA4
blue	0.852719	0.0490161	ZAN
blue	0.723037	0.0297001	SLC12A4
blue	0.675062	0.0281261	CEP170B
blue	0.659419	0.0490089	CDC25A
blue	0.711179	0.0397416	PAN3.AS1
blue	0.719844	0.0110086	ZNF383
blue	0.862557	0.0254332	KLK4
blue	0.62248	0.0840295	NACAD
blue	0.691314	0.00254588	THSD4
blue	0.676419	0.100138	LRRC3
blue	0.836658	0.0419659	DLL4
blue	0.90536	0.055531	ANHX
blue	0.618976	0.0503882	CRH
blue	0.724895	0.0474757	TSNAXIP1
blue	0.82257	0.082689	VSTM2B.DT
blue	0.680976	0.0348243	ZNRF4
blue	0.714691	0.000249941	DIO2
blue	0.640879	0.0585547	KIF26B
blue	0.606868	0.0408828	FAM110D
blue	0.632031	0.00646307	RHOBTB2
blue	0.804517	0.0475567	AIG1
blue	0.841935	0.0290293	CACNG8
blue	0.656295	0.0250127	ICMT
blue	0.619212	0.0359046	PLEKHH3
blue	0.676684	0.0336889	ASAP3
blue	0.682845	0.0166976	KLK12
blue	0.811071	0.074236	ARHGAP23
blue	0.538114	0.0434946	DLGAP1
blue	0.663611	0.0957676	SPEF1
blue	0.796746	0.0741584	MUC12.AS1
blue	0.681184	0.0529583	CSPG4P1Y
blue	0.720378	0.0752317	ZNF518B
blue	0.582378	0.0208534	ENTREP3
blue	0.554701	0.00892923	SEMA6D
blue	0.824858	0.0466092	PKN3
blue	0.746045	0.0670158	LRRC27
blue	0.870271	0.014338	CD300LG
blue	0.842609	0.107543	KIFC2
blue	0.604031	0.00583431	LINC00663
blue	0.666544	0.09714	DGCR6L
blue	0.841663	0.0316342	LOC100128653
blue	0.82373	0.0196694	LINC01210
blue	0.672646	0.109114	ITPRIPL2
blue	0.653552	0.0387536	PHOX2A
blue	0.561956	0.0210042	TMSB4Y
blue	0.839871	0.0421219	KMT5C
blue	0.763579	0.108927	BRPF3
blue	0.533604	0.0848201	DEGS2
blue	0.791119	0.00042824	CACNG6
blue	0.856061	0.0578732	NUTM2F
blue	0.730708	0.00618624	PSMG4
blue	0.79391	0.0685321	FMN2
blue	0.641826	0.0746656	MPPED1
blue	0.793268	0.0667324	CCDC3
blue	0.665482	0.0317901	HHLA1
blue	0.650097	0.0684008	TLX2
blue	0.636227	0.0560429	PAGR1
blue	0.603064	0.0379464	CALB2
blue	0.669921	0.0313121	CEACAM5
blue	0.812206	0.0765818	CHDH
blue	0.804536	0.0634846	RPL13AP17
blue	0.622989	0.032141	ZNF821
blue	0.69799	0.0196668	DDX49
blue	0.538324	0.0433452	TFAP2A
blue	0.646659	0.0120473	RAB4B
blue	0.787936	0.0262273	SPRR4
blue	0.594781	0.036453	IPPK
blue	0.656504	0.0378736	TSPAN12
blue	0.678235	0.0541823	KAZALD1
blue	0.683994	0.0960318	LINC01565
blue	0.872497	0.0708899	LINC02762
blue	0.700499	0.101824	B4GAT1.DT
blue	0.635726	0.038417	ARHGEF5
blue	0.785744	0.111125	LINC02171
blue	0.887487	0.0601733	PTH2
blue	0.593466	0.0222588	CA12
blue	0.766293	0.0816787	GPR62
blue	0.787123	0.0155029	LINC00523
blue	0.682232	0.0216301	MRPS9
blue	0.612826	0.0219404	GNB1L
blue	0.554971	0.0872658	CCDC137
blue	0.630737	0.02986	IL37
blue	0.718956	0.0556657	SSC4D
blue	0.685075	0.08173	LOC101928120
blue	0.587387	0.0574825	TMBIM1
blue	0.6363	0.0542844	ARIH2OS
blue	0.798765	0.111853	LINC03086
blue	0.778611	0.0165764	MTRES1
blue	0.863879	0.082829	SEPTIN12
blue	0.682078	0.00347011	RIMOC1
blue	0.673992	0.0135269	BMERB1
blue	0.623605	0.0503148	TCP11L1
blue	0.711516	0.00462924	PRSS3
blue	0.722164	0.0299481	MDM2
blue	0.774372	0.0204315	MSRB3
blue	0.712884	0.0757286	OAZ1
blue	0.736769	0.00752242	ZNF805
blue	0.687229	0.0452052	REG1A
blue	0.535626	0.0135056	UEVLD
blue	0.631278	0.0165761	MMP16
blue	0.684549	0.0404625	AAMP
blue	0.850117	0.111273	ARLNC1
blue	0.728875	0.0291857	ZDHHC23
blue	0.624945	0.0735721	PRKCZ.AS1
blue	0.705554	0.103146	ABHD16B
blue	0.637299	0.00226006	SMO
blue	0.744855	0.0308176	SPATA31H1
blue	0.588836	0.00159757	NEBL
blue	0.870419	0.0501778	ADSS1
blue	0.713036	0.040193	TMEM116
blue	0.785231	0.0180489	MESP1
blue	0.715376	0.00881902	CTRB2
blue	0.653964	0.00402654	HLA.DQB2
blue	0.740362	0.0556577	SPMIP4
blue	0.645359	0.0878702	MTUS2
blue	0.67278	0.0412308	MDK
blue	0.639106	0.0267149	ADAMTS8
blue	0.851103	0.0299965	C21orf62.AS1
blue	0.576663	0.0790688	SH3GL1P2
blue	0.804469	0.0587419	IQCN
blue	0.671564	0.0229138	LRRN2
blue	0.716186	0.0483042	RASL10B
blue	0.655449	0.0652834	URGCP
blue	0.858275	0.0557431	ATCAY
blue	0.53757	0.0734624	NBAT1
blue	0.713106	0.138398	POLN
blue	0.711858	0.0517631	OSBPL5
blue	0.647905	0.0152481	OR7C2
blue	0.64847	0.0528284	GRAPL.AS1
blue	0.617623	0.0737623	TBC1D7
blue	0.711199	0.053145	MMP15
blue	0.591424	0.00105061	CCAR1
blue	0.839159	0.0467741	NRARP
blue	0.826877	0.077129	HHIPL1
blue	0.623106	0.0596349	CSRP2
blue	0.878469	0.0480353	LOC101927608
blue	0.581737	0.131422	CACNA1E
blue	0.843143	0.105732	LKAAEAR1
blue	0.66239	0.0512081	CLDN18
blue	0.695508	0.0402906	PSMC3IP
blue	0.870896	0.0596163	CRB3
blue	0.599224	0.0606995	HPS4
blue	0.755206	0.038397	DISP3
blue	0.755711	0.0154762	LOC102724929
blue	0.861887	0.0713194	LINC01743
blue	0.63944	0.0818833	DGCR5
blue	0.674375	0.113514	LINC01089
blue	0.669584	0.0309109	ZNF763
blue	0.669784	0.0138228	PAX7
blue	0.640514	0.0147043	SLC30A7
blue	0.895176	0.0359583	AMZ1
blue	0.802449	0.055004	SMYD1
blue	0.632136	0.015804	NIFK.AS1
blue	0.827112	0.033009	CFAP206
blue	0.854086	0.0447611	TSSK3
blue	0.646139	0.0749709	ZNF426
blue	0.660495	0.013375	SGK2
blue	0.833345	0.0819309	GIPC3
brown	0.780533	0.024375	ZNF595
brown	0.890513	0.0475441	RASEF
brown	0.857119	0.0276145	TIMM8A
brown	0.801084	0.0336937	SCD5
brown	0.871454	0.0181658	ATP8B1
brown	0.894256	0.00982096	ZNF721
brown	0.824918	0.0342266	NDUFS8
brown	0.891677	0.00324826	ZNF160
brown	0.846675	0.0099936	CDK13
brown	0.752967	0.0361913	TMEFF2
brown	0.920659	0.0276828	TNFAIP8L1
brown	0.920854	0.00517492	SLC35E1
brown	0.894496	0.00633794	MZT2B
brown	0.690429	0.00879951	CYP3A5
brown	0.89898	0.000544862	MORN3
brown	0.909045	0.0129293	HAUS2
brown	0.546416	0.001861	GPM6B
brown	0.913949	0.0074164	FBXW12
brown	0.84093	0.0859017	RIOK3
brown	0.89523	0.00993639	POLR1B
brown	0.864517	0.00419157	ZC3H7B
brown	0.88699	0.0108849	XRCC2
brown	0.899905	0.00452078	DBT
brown	0.870939	0.025463	SLC22A3
brown	0.901563	0.00343545	PGF
brown	0.941292	0.0327444	LOC101927166
brown	0.861266	0.00355865	DLGAP4
brown	0.886937	0.00956493	ALMS1
brown	0.902882	0.00341575	PRR11
brown	0.830195	0.0409495	FKSG49
brown	0.926833	0.0245428	NLN
brown	0.887135	0.00935705	DIP2A
brown	0.859957	0.0274107	ANKRD10.IT1
brown	0.586686	0.00221097	H3.3A
brown	0.888692	0.00256047	MEIOC
brown	0.565329	0.0137164	SEC22B
brown	0.866651	0.0174017	MYO1C
brown	0.783404	0.0418132	OPHN1
brown	0.679221	0.0145407	LOC100505915
brown	0.872232	0.000959758	SORBS1
brown	0.835322	0.0577675	SLC25A16
brown	0.958181	0.035846	UBXN2A
brown	0.85001	0.00801185	USP34
brown	0.642629	0.0739267	NOTCH2NLA
brown	0.87906	0.00868833	FGFR1
brown	0.961998	0.0328246	CCDC152
brown	0.515929	0.0155992	SF3A2
brown	0.543817	0.0235891	CDC42
brown	0.844563	0.00706259	SPN
brown	0.886624	0.0128981	DHX9.AS1
brown	0.836281	0.0327167	FLJ42627
brown	0.491578	0.112699	ENTR1
brown	0.770734	0.0164403	DNAH3
brown	0.872087	0.0290855	GTF2H3
brown	0.956652	0.0490734	QNG1
brown	0.891935	0.0189217	TSR1
brown	0.827192	0.00532141	SIGLEC15
brown	0.793684	0.0260535	ZNF611
brown	0.523967	0.036064	HIRA
brown	0.896562	0.0155179	UBQLN4
brown	0.833706	0.0117017	APOC1
brown	0.664886	0.0358844	TALAM1
brown	0.854949	0.0276978	LRRC40
brown	0.733539	0.0297379	PCLAF
brown	0.809007	0.0252208	TMEM212
brown	0.775243	0.00598189	AVIL
brown	0.866861	0.0172982	GTSE1
brown	0.728528	0.0579536	ORAI2
brown	0.841376	0.00793928	ATF7IP
brown	0.961206	0.0127751	UACA
brown	0.67077	0.0460089	CFAP68
brown	0.950508	0.0484441	COA8
brown	0.939289	0.0247852	OCIAD1
brown	0.939795	0.0145569	FAM161B
brown	0.699515	0.0149723	PIGT
brown	0.912764	0.0641163	ADH4
brown	0.943199	0.0531681	CMBL
brown	0.831004	0.0205431	ERN2
brown	0.964686	0.0254139	DDX59
brown	0.811993	0.00553967	PRINS
brown	0.955247	0.0669828	ANAPC16
brown	0.848504	0.0011243	CYP3A4
brown	0.921755	0.0328558	TMEM241
brown	0.697339	0.105199	LINC00342
brown	0.667545	0.0336016	PDE4DIP
brown	0.864956	0.0217939	PODNL1
brown	0.934883	0.00768966	LOC100289333
brown	0.921185	0.0231812	ADAM33
brown	0.811502	0.0410151	FCRL4
brown	0.787367	0.0206521	LOC441666
brown	0.597194	0.145166	TANC2
brown	0.794631	0.0287651	PRKAR2A
brown	0.727862	0.00997774	PECR
brown	0.79081	0.0634685	CYP1A2
brown	0.817246	0.0187428	SFTPB
brown	0.642697	0.00773635	NEK5
brown	0.696773	0.0422689	OSBPL10
brown	0.559176	0.0516777	CSTF2T
brown	0.730054	0.024238	UGT2B28
brown	0.602636	0.0536345	TASL
brown	0.809589	0.0337882	MAGI1
brown	0.745781	0.0522553	RECK
brown	0.627772	0.071366	LARS1
brown	0.903231	0.0565961	MACF1
brown	0.727305	0.0406234	HOXC6
brown	0.753187	0.0596854	DNASE2
brown	0.788157	0.0059304	DCLRE1C
brown	0.674708	0.0297305	CXADR
brown	0.825802	0.0274803	ORC6
brown	0.767887	0.00202208	A2MP1
brown	0.802312	0.0639549	COLCA1
brown	0.667346	0.000665643	KMT5A
brown	0.717797	0.00644758	RNGTT
brown	0.659982	0.0359031	DND1
brown	0.781513	0.0197098	LINC00408
brown	0.699202	0.0771789	ZNF217.AS1
brown	0.750479	0.0871517	LRRFIP1
brown	0.590342	0.0538703	FUS
brown	0.686806	0.0179024	CCDC40
brown	0.678015	0.0565484	MST1L
brown	0.649799	0.00600581	SFI1
brown	0.514144	0.019642	AGTPBP1
brown	0.560893	0.0199068	RPS16P5
brown	0.849021	0.033996	RAD21.AS1
brown	0.717522	0.023485	POM121L9P
brown	0.727225	0.0373655	LOC100505498
brown	0.770664	0.0109703	HMGB3P1
brown	0.724423	0.0188207	ZNF410
brown	0.923507	0.03507	ARHGEF1
brown	0.901336	0.00633192	WDPCP
brown	0.657722	0.0298863	ERV9.1
brown	0.626337	0.00989968	FAM223B
brown	0.743125	0.0181618	COL1A2
brown	0.83414	0.0226166	ELMOD2
brown	0.912595	0.0138506	MAN1B1.DT
brown	0.530853	0.0249614	ALDOAP2
brown	0.742615	0.0192245	RBFOX1
brown	0.852121	0.052587	NUMBL
brown	0.70876	0.0508515	CASP6
brown	0.747547	0.00784896	HSD17B7
brown	0.655083	0.0175199	DLG3
brown	0.898969	0.0475315	DUXAP8
brown	0.648047	0.0604872	SPDYE1
brown	0.605835	0.0214394	CYB561
brown	0.901426	0.0198906	ZNF252P
brown	0.638031	0.0484085	ADH1B
brown	0.54336	0.0258392	EREG
brown	0.574946	0.0199734	CDO1
brown	0.668054	0.0434353	SH2D3A
brown	0.832455	0.0356284	LINC02256
brown	0.712071	0.0630688	NRG2
brown	0.563105	0.0682672	KLHL26
brown	0.855332	0.040214	CCDC163
brown	0.548479	0.0437213	PTCSC1
brown	0.564524	0.0377498	MTUS1
brown	0.603568	0.0558648	ACKR4
brown	0.584784	0.0119619	RHOBTB3
brown	0.666175	0.00951195	KLF3.AS1
brown	0.683078	0.0111024	NID1
brown	0.68823	0.0397174	MTCL2
brown	0.563897	0.155935	MIAT
brown	0.303741	0.0241227	SOD2
brown	0.688267	0.00290511	GP2
brown	0.567144	0.0300894	TUBG1
brown	0.610178	0.0248819	OXTR
brown	0.732947	0.024914	SRGAP2B
brown	0.601871	0.0123041	CDH7
brown	0.839007	0.0078082	TNFRSF14.AS1
brown	0.650153	0.0524672	HTR2A
brown	0.826366	0.00280355	STPG1
brown	0.672746	0.0281284	RAMP2.AS1
brown	0.661974	0.0271984	NPFFR1
brown	0.581845	0.00563326	IFFO1
brown	0.923815	0.00658857	THUMPD3
brown	0.653265	0.0586933	CMAS
brown	0.660828	0.0283303	DNAJC22
brown	0.732092	0.0354293	FAT3
brown	0.633383	0.0375294	CLDN7
brown	0.7137	0.0518419	HTRA4
brown	0.642329	0.00713938	GPR161
brown	0.854413	0.0208085	DHFR2
brown	0.549483	0.0255172	PIK3C2A
brown	0.667932	0.0684665	LINC02067
brown	0.626397	0.0192508	SMCR5
brown	0.575809	0.0477902	RUNDC3B
brown	0.507764	0.0663939	PSME4
brown	0.845173	0.0152273	POTEM
brown	0.675506	0.0332943	STC1
brown	0.612707	0.0326139	ZNF248
brown	0.68253	0.0619678	STMN4
brown	0.595526	0.0012158	EPHA5
brown	0.602898	0.00886926	LRRTM2
brown	0.617457	0.00333842	FRRS1L
brown	0.633506	0.0296516	PKD1L1.AS1
brown	0.717006	0.00725395	LENEP
brown	0.649696	0.0521117	NOMO3
brown	0.46693	0.129956	NFATC2IP
brown	0.743171	0.0211553	HEXD
brown	0.611704	0.0431968	FAM186A
brown	0.851141	0.0239042	EIF1B.AS1
brown	0.536466	0.0793272	MCCC2
brown	0.520908	0.015183	RBPMS
brown	0.873322	0.0525067	NEK2.DT
brown	0.630869	0.0664636	SIM2
brown	0.708258	0.045928	SLC25A29
brown	0.552812	0.0328934	POLR1G
brown	0.668801	0.0236612	LOC101929073
brown	0.737865	0.0615373	RNF20
brown	0.527644	0.0588393	PCMTD1
brown	0.521206	0.0778863	SGPL1
brown	0.550642	0.0218116	CETN2
brown	0.88566	0.0273084	ZNF75A
brown	0.566384	0.0387389	NXPE4
brown	0.502438	0.103691	SLFN5
brown	0.552582	0.0569892	FA2H
brown	0.608452	0.0287652	LINC00328
brown	0.514613	0.0503835	SEPSECS.AS1
brown	0.782222	0.0559396	CYGB
brown	0.595767	0.0999096	RFPL2
brown	0.612216	0.0256608	AP3B2
brown	0.663267	0.0444613	PGM5P2
brown	0.691839	0.028557	LINC01949
brown	0.599866	0.00949526	RBMS3
brown	0.857231	0.0133967	FUT8.AS1
brown	0.571327	0.0273026	GABRB1
brown	0.63802	0.0615315	RBP1
brown	0.553179	0.034488	XYLB
brown	0.607314	0.109114	GANC
brown	0.68864	0.0524388	LOC105374584
brown	0.575369	0.00223336	PGM5.AS1
brown	0.60325	0.00238088	AK4
brown	0.460525	0.0430799	CDC42SE1
brown	0.607886	0.0852822	ZNF254
brown	0.571016	0.033206	PLCB4
brown	0.504128	0.067129	LEP
brown	0.526977	0.0668389	KIF23
brown	0.590032	0.0589087	SLC39A9
brown	0.573631	0.0352272	ATXN7L3B
green	0.827431	0.0380899	HAT1
green	0.85566	0.000612806	SUB1
green	0.786513	0.103663	BCL2A1
green	0.899913	0.00174421	RPL34
green	0.882452	0.00874249	RPL7
green	0.758075	0.0164862	UQCRB
green	0.873384	0.0300954	COX7B
green	0.907248	0.0113099	ATP5MJ
green	0.917547	0.0216024	COMMD6
green	0.879585	0.0193791	RPS24
green	0.882634	0.0191885	COX16
green	0.90057	0.0329149	RPL23
green	0.890934	0.0203768	RPL31
green	0.910247	0.0321656	DBI
green	0.738915	0.0688257	CARD16
green	0.879067	0.0568285	PSMA4
green	0.825449	0.0175254	SNRPD1
green	0.871949	0.0481075	RPS7
green	0.730951	0.0771202	CSTA
green	0.849869	0.0128733	MRPL47
green	0.838209	0.014161	MRPL3
green	0.902351	0.0213588	RPL22L1
green	0.825762	0.0547578	NDUFB3
green	0.874916	0.0290294	NDUFS4
green	0.775889	0.00999498	GZMA
green	0.75122	0.0349265	ZC3H15
green	0.861799	0.0200168	COX7C
green	0.843936	0.0428916	NDUFA4
green	0.848335	0.0574015	ANXA1
green	0.883426	0.0229187	RPS17
green	0.516416	0.13029	RPL9
green	0.897007	0.0193338	SNRPG
green	0.835995	0.0419406	SLIRP
green	0.800198	0.0666555	RPS3A
green	0.829217	0.00333316	RPS27L
green	0.857153	0.0724657	SARNP
green	0.881163	0.00685106	PSMA2
green	0.911133	0.00643943	COX6C
green	0.91214	0.00974382	SNRPE
green	0.824535	0.0421043	LSM3
green	0.720852	0.021984	KLRB1
green	0.883672	0.00480865	UQCRQ
green	0.740147	0.0785076	S100A8
green	0.808822	0.0339255	ERH
green	0.644547	0.102882	TXN
green	0.876754	0.0598085	HSPE1
green	0.811808	0.0152447	MRPL15
green	0.876558	0.0301675	ATP5PF
green	0.854281	0.00819647	RPS27
green	0.83721	0.00934977	NDUFS5
green	0.82663	0.0140622	MCTS1
green	0.86596	0.0849708	HINT1
green	0.649406	0.0545409	PPIG
green	0.849296	0.0104324	MRPL40
green	0.825268	0.00410934	RPL26L1
green	0.769254	0.0343855	PFDN5
green	0.773902	0.0187646	GTF2H5
green	0.603949	0.0411162	RPL35
green	0.815248	0.0554552	RPL39
green	0.863584	0.0485994	ATP5F1C
green	0.570085	0.11001	RPS15A
green	0.803581	0.0154929	DNAJC15
green	0.715412	0.0356435	MAGOH
green	0.807815	0.0296167	MRPL22
green	0.674221	0.12119	CD52
green	0.877016	0.0389011	RWDD1
green	0.760918	0.103927	CD3D
green	0.762509	0.044648	MRPS18C
green	0.805066	0.0502189	EEF1B2
green	0.749457	0.0184847	PRDX4
green	0.845962	0.0327102	HAUS1
green	0.730385	0.0631743	GMFG
green	0.853837	0.0233836	MRPS33
green	0.894302	0.0122879	SRP14
green	0.877488	0.00576617	TMEM126A
green	0.867441	0.0213417	ATP5PO
green	0.824503	0.051458	C2orf76
green	0.86915	0.000133937	TOMM5
green	0.712221	0.110909	RBX1
green	0.679232	0.00174481	SSB
green	0.831186	0.0392633	TMA7
green	0.705715	0.0048483	TAX1BP1
green	0.847579	0.0375427	SF3B6
green	0.809684	0.0383977	BLOC1S2
green	0.829094	0.0260568	RBIS
green	0.863488	0.0243435	DPY30
green	0.640142	0.101378	AIF1
green	0.669233	0.0289332	SNRPD2
green	0.773747	0.0494497	NDUFA1
green	0.764361	0.0404168	TBCA
green	0.599862	0.0490551	ATP5F1E
green	0.609217	0.123572	RPL27
green	0.67313	0.0394021	RPL35A
green	0.800871	0.0187135	NDUFA6
green	0.851852	0.0315482	METTL5
green	0.776018	0.012889	MRPL48
green	0.801656	0.0321867	MRPS23
[truncated: 8,002 more rows]

## Sheet: Table S8
Supplementary Table 8. Univariable logistic regression analysis for TUBB2A
Variables	P value	Cutoff	Sensitivity	Specificity
Total PD	4.38e-05	0.534	0.837	0.52
Early PD	0.000106	0.478	0.778	0.58
